# Supplementary material for: Enantioselective transformation of phytoplankton-derived dihydroxypropanesulfonate by marine bacteria
Source: ISME J. 2024 May 6;18(1):wrae084. doi: 10.1093/ismejo/wrae084 (PMC11131964; doi:10.1093/ismejo/wrae084)
Supplement: Supplementary_Data_1_wrae084 [file supplementary_data_1_wrae084.xlsx]

## Sheet: Sheet1
Supplementary Data 1. Distribution of R-DHPS and S-DHPS in phytoplankton and particulate organic carbon in seawater.
Phytoplankton strains			DHPS concentrations (mM)	STDEV	Ratio of S-DHPS (%)	Ratio of R-DHPS (%)
Gephyrocapsa oceanica			10.2	1.86	0	100
Emiliania huxleyi CS369			12	2.88	0	100
Emiliania huxleyi 2090			8.46	2.22	0	100
Emiliania huxleyi 1516			8.31	1.7	0	100
Nitzschia closterium f. minutissima 238			-	-	11.2	88.8
Phaeodactylum tricornutum 267			8.04	1.31	3.2	96.8
Bidduphia sinensis Greville 442			-	-	56.8	43.2
Thalassiosira pseudonana 220			6.59	0.13	53.8	46.2
Lephtocylindrus danicus			-	-	77.1	22.9
Ditylum brightwelli 108			7.52	1.54	97.6	2.4
Chaetoceros debilis Cleve 117			4.03	0.27	95	5
Chaetoceros gracilis 116			7.05	1.23	95.2	4.8
Thalassiosira weissflogii 102			6.12	1.09	94.8	5.2
Navicula pelliculosa 350			6.57	1.72	98.1	1.9
Skeletonema costatum 125			6.63	1.27	100	0
Stations	Latitude (°N)	Longitute (°E)	DHPS concentrations (nM)	STDEV	Ratio of S-DHPS (%)	Ratio of R-DHPS (%)
A1	38.87	119.67	1.04	0.09	85.3	14.7
A2	37.92	121.19	2.07	0.1	77.5	22.5
A3	37.52	122.76	0.21	0.16	34.2	65.8
A4	36.5	122.89	0.49	0.03	50	50
A5	35.97	122.26	0.51	0.04	89.1	10.9
A6	34.99	121.65	0.83	0.34	97.1	2.9
A7	34.39	121.9	8.17	1.07	79.3	20.7
A8	33.02	122.2	2.97	0.57	69.1	30.9
A9	31.28	122.89	0.97	0.09	80.7	19.3
A10	30	122.83	0.9	0.52	61.1	38.9
A11	26.48	120.23	1.87	0.14	49.5	50.5
A12	25.35	120.21	0.71	0.15	53.7	46.3
A13	24.74	119.56	1.89	0.09	49.5	50.5
A14	24.5	118.24	3.08	0.4	50.7	49.3
A15	21.78	114.05	0.34	0.07	44.4	55.6
A16	21.38	117.7	10.55	2.1	59	41
A17	21	119.5	4.53	0.84	85.2	14.8
A18	17.87	114.54	0.66	0.06	80.7	19.3
A19	16.51	113.05	2.75	0.25	51.9	48.1
