# Supplementary material for: Enantioselective transformation of phytoplankton-derived dihydroxypropanesulfonate by marine bacteria
Source: ISME J. 2024 May 6;18(1):wrae084. doi: 10.1093/ismejo/wrae084 (PMC11131964; doi:10.1093/ismejo/wrae084)
Supplement: Supplementary_Data_2_wrae084 [file supplementary_data_2_wrae084.xlsx]

## Sheet: Sheet1
Supplementary Data 2. The potential and experimentally verified genes of selected representative microorganisms involved in the suggested R-, S-DHPS catabolic pathway. Gene ID are from IMG database (img.jgi.doe.gov). The E-value of BLASTp < 1e-25.
		HpsO identity (%) (IMG gene ID)	HpsP identity (%) (IMG gene ID)	HpsN identity (%) (IMG gene ID)	GabD-2 identity (%) (IMG gene ID)	SlcC identity (%) (IMG gene ID)	SlcD identity (%) (IMG gene ID)	ComC identity (%) (IMG gene ID)	SuyB identity (%) (IMG gene ID)	ComD identity (%) (IMG gene ID)	ComE identity (%) (IMG gene ID)	Xsc identity (%) (IMG gene ID)	CuyA identity (%) (IMG gene ID)
SAR11	alpha proteobacterium HIMB114	30 (2503355945)	27 (2503355525)	33 (2503355274)	40 (2503355533)	33 (2503355481)	30 (2503356392)	23 (2503355423)	None	None	None	27 (2503356037)	None
	alpha proteobacterium HIMB59	30 (2774611858)	23 (2774610947)	33 (2774611264)	57 (2774611088)	32 (2774610956)	27 (2774610975)	49 (2774612074)	None	None	None	24 (2774611794)	None
	Alphaproteobacteria sp. SAR11 HIMB5	28 (2774714768)	43 (2774714534)	58 (2774714672)	39 (2774714701)	32 (2774715520)	31 (2774715086)	37 (2774715910)	68 (2774714555)	None	None	74 (2774714553)	None
	Candidatus Pelagibacter giovannonii	29 (2999258422)	24 (2999258920)	58 (2999258307)	40 (2999258362)	31 (2999258252)	31 (2999258914)	38 (2999258141)	67 (2999258264)	None	None	75 (2999258262)	None
	Candidatus Pelagibacter sp. FZCC0015	29 (2909986944)	44 (2909987105)	58 (2909986003)	42 (2909987024)	32 (2909986185)	30 (2909986587)	34 (2909987216)	67 (2909987092)	None	None	75 (2909987094)	None
	Candidatus Pelagibacter sp. HTCC7211	28 (2503352855)	28 (2503353418)	58 (2503352952)	40 (2503352913)	32 (2503353647)	49 (2503353578)	35 (2503353267)	66 (2503353422)	None	None	75 (2503353420)	None
	Candidatus Pelagibacter ubique HIMB058	29 (2503352855)	40 (2265137050)	58 (2265137051)	41 (2265136655)	33 (2265136664)	31 (2265136302)	31 (2265137046)	68 (2265137039)	None	None	73 (2265137041)	None
	Candidatus Pelagibacter ubique HIMB140	27 (2503754550)	43 (2503754347)	59 (2503755518)	42 (2503754471)	37 (2503754480)	31 (2503754920)	33 (2503754244)	67 (2503754363)	None	None	74 (2503754361)	None
	Candidatus Pelagibacter ubique SAR11 HTCC1002	29 (639129580)	None	57 (639129636)	40 (639129667)	31 (639130450)	30 (639130161)	36 (639130881)	66 (639129593)	None	None	75 (639129591)	None
	Uncultured Pelagibacteraceae bacterium AG-325-E23	31(2717459417)	58(2717459216)	30(2717458769)	29(2717458683)	29(2717458717)	49 (2717459399)	30(2717459603)	32(2717459515)	None	None	73 (2717458947)	None
	Uncultured Pelagibacteraceae bacterium AG-325-E13	25(2717457631)	54(2717457856)	54(2717457855)	29(2717458353)	28(2717458392)	30 (2717458327)	31(2717457865)	66(2717457845)	None	None	73 (2717457847)	None
	Uncultured Pelagibacteraceae bacterium AG-359-O02	26(2717475783)	58(2717476497)	30(2717475909)	29(2717475550)	27(2717475515)	None	29(2717475468)	28(2717476357)	None	None	73 (2717475427)	None
	Uncultured Pelagibacteraceae bacterium AG-337-G04	24(2717465650)	58(2717465968)	32(2717465904)	29(2717466752)	30(2717466777)	30 (2717466774)	29(2717466285)	28(2717465725)	None	None	73 (2717466241)	None
	Uncultured Pelagibacteraceae bacterium AG-339-L04	25(2717469941)	58(2717470301)	31(2717470429)	33(2717469804)	28(2717470081)	49 (2717469790)	35(2717470435)	29(2717470372)	None	None	28 (2717470397)	None
	Pelagibacterales bacterium LSUCC0261	27(2729645446)	57(2729646279)	33(2729646059)	23(2729646287)	26(2729646249)	29 (2729646254)	30(2729646277)	68(2729646275)	None	None	73 (2729646268)	None
	Uncultured Pelagibacteraceae bacterium AG-345-F21	25(2717472426)	54(2717472165)	54(2717472164)	28(2717472536)	27(2717472782)	29 (2717472787)	30(2717472174)	67(2717472154)	28(2717472660)	27(2717472660)	73 (2717472156)	None
	Candidatus Pelagibacter ubique HIMB083	29(2510910444)	58(2510909369)	29(2510909837)	27(2510910091)	26(2510909476)	31 (2510910048)	31(2510909485)	29(2510909524)	None	None	75 (2510909385)	None
	Candidatus Pelagibacter sp. HIMB122	28(2562585392)	58(2562585311)	30(2562584548)	28(2562584293)	26(2562584329)	30 (2562584334)	31(2562584962)	28(2562584910)	None	None	74 (2562585326)	None
Roseobcteraceae	Ruegeria pomeroyi DSS-3	100 (637288086)	100 (637288087)	100 (637288085)	100 (637290793)	37 (637288400)	100 (637288089)	100 (637290652)	31 (637289902)	None	None	100 (637291026)	100 (637613704)
	Dinoroseobacter shibae DFL 12	72 (2501023916)	70 (2501023917)	81 (2501023915)	76 (2501024772)	50 (2501022866)	43 (2501024367)	42 (2501023920)	100 (2501023919)	None	None	83 (2501022666)	57 (2501023306)
	Roseobacter denitrificans OCh 114	71 (639637112)	62 (639637113)	79 (639637111)	86 (639634403)	36 (639633726)	67 (639637117)	38 (639635470)	34 (639634173)	100 (639637115)	100 (639637116)	86 (639634452)	88 (639634304)
Burkholderiaceae	Cupriavidus pinatubonensis JMP134	52 (637688977)	46 (637688975)	55 (637688978)	64 (637693640)	55 (637692960)	40 (637689124)	39 (637692961)	66 (637688973)	None	None	45 (637693208)	44 (637693012)
The query sequence of SlcC (IMG gene ID: 637966958) from Chromohalobacter salexigens 3043. ComDE, sulfopyruvate decarboxylase; Xsc, sulfoacetaldehyde acetyltransferase; CuyA, L-cysteate sulfolyase.
