# Supplementary material for: Enantioselective transformation of phytoplankton-derived dihydroxypropanesulfonate by marine bacteria
Source: ISME J. 2024 May 6;18(1):wrae084. doi: 10.1093/ismejo/wrae084 (PMC11131964; doi:10.1093/ismejo/wrae084)
Supplement: Supplementary_Data_3_wrae084 [file supplementary_data_3_wrae084.xlsx]

## Sheet: Sheet1
Supplementary Data 3. Distribution of HpsO, HpsP and HpsN in bacterial genomes.
			Organism name	Taxonomy lineage	Isolation source	Ecosystem	Genomic ID	HpsO Identity(%) (Refseq ID)	HpsP Identity(%) (Refseq ID)	HpsN Identity(%) (Refseq ID)
Alphaproteobacteria	Rhodobacterales	Roseobacteraceae	Actibacterium pelagium CGMCC 1.16012	cellular organisms;Bacteria;Pseudomonadota;Alphaproteobacteria;Rhodobacterales;Roseobacteraceae;Actibacterium	seawater collected from the western Pacific Ocean.	Open Ocean	NZ_BMKN01000003.1	71.255 (WP_095595315.1)	71.56 (WP_095595316.1)	79.446 (WP_095595314.1)
Alphaproteobacteria	Rhodobacterales	Roseobacteraceae	Actibacterium pelagium JN33	cellular organisms;Bacteria;Pseudomonadota;Alphaproteobacteria;Rhodobacterales;Roseobacteraceae;Actibacterium	seawater western Pacific Ocean	Open Ocean	NZ_NSBU01000006.1	71.255 (WP_095595315.1)	71.56 (WP_095595316.1)	79.446 (WP_095595314.1)
Alphaproteobacteria	Rhodobacterales	Roseobacteraceae	Aestuariivita boseongensis BS-B2	cellular organisms;Bacteria;Pseudomonadota;Alphaproteobacteria;Rhodobacterales;Roseobacteraceae;Aestuariivita	a tidal flat sediment at Boseong in South Korea	Intertidal sediment	NZ_JXYH01000001.1	71.094 (WP_050927637.1)	71.472 (WP_050927638.1)	81.379 (WP_050927636.1)
Alphaproteobacteria	Rhodobacterales	Roseobacteraceae	Aliiroseovarius pelagivivens CECT 8811	cellular organisms;Bacteria;Pseudomonadota;Alphaproteobacteria;Rhodobacterales;Roseobacteraceae;Aliiroseovarius	seawater off Geoje Island in the South Sea,	seawater	NZ_OMOI01000001.1	71.937 (WP_108857165.1)	67.791 (WP_108857164.1)	80.23 (WP_108857166.1)
Alphaproteobacteria	Rhodobacterales	Roseobacteraceae	Aliiroseovarius sp. F20344	cellular organisms;Bacteria;Pseudomonadota;Alphaproteobacteria;Rhodobacterales;Roseobacteraceae;Aliiroseovarius	Aliiroseovarius sp. F20344 was isolated from the rhizosphere of rice plants in China.	Terrestrial Plants	NZ_JALKBG010000008.1	71.937 (WP_246936248.1)	67.988 (WP_246936247.1)	79.08 (WP_246936249.1)
Alphaproteobacteria	Rhodobacterales	Roseobacteraceae	Amylibacter cionae CGMCC 1.15880	cellular organisms;Bacteria;Pseudomonadota;Alphaproteobacteria;Rhodobacterales;Roseobacteraceae;Amylibacter	the sea squirt Ciona savignyi from Jiaozhou Bay in China	Host-associated	NZ_BMKA01000001.1	68.379 (WP_188669961.1)	59.633 (WP_188669927.1)	73.832 (WP_188669925.1)
Alphaproteobacteria	Rhodobacterales	Roseobacteraceae	Arenibacterium arenosum CAU 1593	cellular organisms;Bacteria;Pseudomonadota;Alphaproteobacteria;Rhodobacterales;Roseobacteraceae;Arenibacterium	a coastal sand sample collected in the Republic of Korea.	Coastal	JAELVR010000004.1	70.85 (MBJ6371373.1)	70.948 (MBJ6371372.1)	80.742 (MBJ6371374.1)
Alphaproteobacteria	Rhodobacterales	Roseobacteraceae	Ascidiaceihabitans donghaensis CECT 8599	cellular organisms;Bacteria;Pseudomonadota;Alphaproteobacteria;Rhodobacterales;Roseobacteraceae;Ascidiaceihabitans	Golden sea squirt, Halocynthia aurantium, collected from the East Sea	Host-associated	NZ_OMOR01000001.1	69.565 (WP_108827590.1)	65.337 (WP_108827591.1)	80 (WP_108827589.1)
Alphaproteobacteria	Rhodobacterales	Roseobacteraceae	Boseongicola aestuarii CECT 8489	cellular organisms;Bacteria;Pseudomonadota;Alphaproteobacteria;Rhodobacterales;Roseobacteraceae;Boseongicola	a tidal flat sediment at Boseong in South Korea	Intertidal sediment	NZ_FXXQ01000006.1	75 (WP_093973857.1)	69.325 (WP_093973858.1)	83.41 (WP_093973856.1)
Alphaproteobacteria	Rhodobacterales	Roseobacteraceae	Brevirhabdus pacifica DSM 27767	cellular organisms;Bacteria;Pseudomonadota;Alphaproteobacteria;Rhodobacterales;Roseobacteraceae;Brevirhabdus	deep-sea sediment from a hydrothermal vent field,Pacific Ocean East Pacific Rise	Open Ocean (deep-sediment)	NZ_PGFI01000011.1	72.266 (WP_076979370.1)	65.373 (WP_076979371.1)	75.115 (WP_076979369.1)
Alphaproteobacteria	Rhodobacterales	Roseobacteraceae	Brevirhabdus pacifica DY6-4	cellular organisms;Bacteria;Pseudomonadota;Alphaproteobacteria;Rhodobacterales;Roseobacteraceae;Brevirhabdus	surface sediment near the polymetallic nodules of the CCFZ.	sediment	NZ_CP019124.1	72.266 (WP_076979370.1)	65.373 (WP_076979371.1)	75.115 (WP_076979369.1)
Alphaproteobacteria	Rhodobacterales	Roseobacteraceae	Cognatishimia activa CECT 5114	cellular organisms;Bacteria;Pseudomonadota;Alphaproteobacteria;Rhodobacterales;Roseobacteraceae;Cognatishimia	coastal sea water, Vinaroz, Spain	seawater	NZ_CYUE01000020.1	71.937 (WP_058314923.1)	60.661 (WP_058314922.1)	79.08 (WP_058314924.1)
Alphaproteobacteria	Rhodobacterales	Roseobacteraceae	Cognatishimia maritima DSM 28223	cellular organisms;Bacteria;Pseudomonadota;Alphaproteobacteria;Rhodobacterales;Roseobacteraceae;Cognatishimia	sea water near Gheje Island in Korea	seawater	NZ_FQWM01000001.1	73.913 (WP_072790847.1)	67.791 (WP_072790850.1)	82.258 (WP_072791700.1)
Alphaproteobacteria	Rhodobacterales	Roseobacteraceae	Dinoroseobacter shibae = DSM 16493 DFL 12	cellular organisms;Bacteria;Pseudomonadota;Alphaproteobacteria;Rhodobacterales;Roseobacteraceae;Dinoroseobacter	Culture of Prorocentrum lima , dinoflagellate culture collection Helgoland.	Marine Plants	NC_009952.1	72.065 (WP_012178705.1)	69.817 (WP_012178706.1)	80.645 (WP_012178704.1)
Alphaproteobacteria	Rhodobacterales	Roseobacteraceae	Dinoroseobacter shibae DFL-36	cellular organisms;Bacteria;Pseudomonadota;Alphaproteobacteria;Rhodobacterales;Roseobacteraceae;Dinoroseobacter	oligotrophic South China Sea	seawater	NZ_CP097547.1	72.065 (WP_012178705.1)	69.817 (WP_012178706.1)	80.645 (WP_012178704.1)
Alphaproteobacteria	Rhodobacterales	Roseobacteraceae	Dinoroseobacter shibae DSM 112351	cellular organisms;Bacteria;Pseudomonadota;Alphaproteobacteria;Rhodobacterales;Roseobacteraceae;Dinoroseobacter	the surface water of the North Sea	seawater	NZ_CP097540.1	72.065 (WP_012178705.1)	69.817 (WP_012178706.1)	80.645 (WP_012178704.1)
Alphaproteobacteria	Rhodobacterales	Roseobacteraceae	Falsiruegeria litorea R37 CECT 7639	cellular organisms;Bacteria;Pseudomonadota;Alphaproteobacteria;Rhodobacterales;Roseobacteraceae;Falsiruegeria	surface seawater,Valencia, Malvarrosa Beach	seawater	NZ_FWFO01000001.1	72.73 (WP_085796437.1)	68 (WP_085796436.1)	84.83 (WP_085796438.1)
Alphaproteobacteria	Rhodobacterales	Roseobacteraceae	Falsiruegeria mediterranea M17 CECT 7615	cellular organisms;Bacteria;Pseudomonadota;Alphaproteobacteria;Rhodobacterales;Roseobacteraceae;Falsiruegeria	surface seawater,Valencia, Malvarrosa Beach	seawater	NZ_ONZG01000016.1	71.542 (WP_108792142.1)	67.988 (WP_108792140.1)	84.138 (WP_108792144.1)
Alphaproteobacteria	Rhodobacterales	Roseobacteraceae	Fluviibacterium aquatile SM1902	cellular organisms;Bacteria;Pseudomonadota;Alphaproteobacteria;Rhodobacterales;Roseobacteraceae;Fluviibacterium	the sediment sampled at the Jia River estuary, Yantai, PR China	sediment	NZ_SMZO01000005.1	76.86 (WP_133341481.1)	63.83 (WP_133341480.1)	82.217 (WP_133341482.1)
Alphaproteobacteria	Rhodobacterales	Roseobacteraceae	Jannaschia faecimaris DSM 100420	cellular organisms;Bacteria;Pseudomonadota;Alphaproteobacteria;Rhodobacterales;Roseobacteraceae;Jannaschia	a tidal flat sediment	Intertidal sediment	NZ_FNPX01000015.1	76.285 (WP_092647218.1)	68.807 (WP_092647217.1)	83.641 (WP_092647219.1)
Alphaproteobacteria	Rhodobacterales	Roseobacteraceae	Jannaschia helgolandensis DSM 14858	cellular organisms;Bacteria;Pseudomonadota;Alphaproteobacteria;Rhodobacterales;Roseobacteraceae;Jannaschia	seawater,North Sea, Helgoland	seawater	NZ_FNZQ01000004.1	73.123 (WP_092763102.1)	68.196 (WP_092763100.1)	80.876 (WP_092763104.1)
Alphaproteobacteria	Rhodobacterales	Roseobacteraceae	Jannaschia marina SHC163	cellular organisms;Bacteria;Pseudomonadota;Alphaproteobacteria;Rhodobacterales;Roseobacteraceae;Jannaschia	the gut of Onchidium reevesii	Host-associated	NZ_JABVAX010000003.1	75.099 (WP_179379690.1)	72.393 (WP_179379689.1)	83.641 (WP_179379691.1)
Alphaproteobacteria	Rhodobacterales	Roseobacteraceae	Jannaschia sp. CCS1	cellular organisms;Bacteria;Pseudomonadota;Alphaproteobacteria;Rhodobacterales;Roseobacteraceae;Jannaschia	Pacific coastal waters on low-nutrient seawater medium.	Coastal	NC_007802.1	74.308 (WP_011454523.1)	70.642 (WP_011454524.1)	84.598 (WP_011454522.1)
Alphaproteobacteria	Rhodobacterales	Roseobacteraceae	Jannaschia sp. EhC01	cellular organisms;Bacteria;Pseudomonadota;Alphaproteobacteria;Rhodobacterales;Roseobacteraceae;Jannaschia	a tidal flat sediment	Intertidal sediment	NZ_LXYJ01000021.1	73.123 (WP_068356545.1)	70.427 (WP_068356548.1)	84.562 (WP_068356542.1)
Alphaproteobacteria	Rhodobacterales	Roseobacteraceae	Jannaschia sp. M317	cellular organisms;Bacteria;Pseudomonadota;Alphaproteobacteria;Rhodobacterales;Roseobacteraceae;Jannaschia	sediment sampled at a marine saltern located in Wendeng, China	Coastal	NZ_CP081155.1	73.279 (WP_259913214.1)	68.098 (WP_259913213.1)	82.258 (WP_259913216.1)
Alphaproteobacteria	Rhodobacterales	Roseobacteraceae	Kangsaoukella pontilimi GH1-50	cellular organisms;Bacteria;Pseudomonadota;Alphaproteobacteria;Rhodobacterales;Roseobacteraceae;Kangsaoukella	tidal mudflat	Intertidal sediment	NZ_WUPT01000004.1	79.757 (WP_160765623.1)	68.502 (WP_160765622.1)	80.69 (WP_160765624.1)
Alphaproteobacteria	Rhodobacterales	Roseobacteraceae	Leisingera aquaemixtae CECT 8399	cellular organisms;Bacteria;Pseudomonadota;Alphaproteobacteria;Rhodobacterales;Roseobacteraceae;Leisingera	a junction of fresh and ocean water in Jeju Island, South Korea	Coastal	NZ_CYSR01000029.1	76.285 (WP_058286654.1)	70.859 (WP_058286653.1)	85.517 (WP_058286655.1)
Alphaproteobacteria	Rhodobacterales	Roseobacteraceae	Leisingera aquimarina DSM 24565	cellular organisms;Bacteria;Pseudomonadota;Alphaproteobacteria;Rhodobacterales;Roseobacteraceae;Leisingera	marine biofilm on stainless steel electrode	0	NZ_KI421504.1	74.704 (WP_027256513.1)	68.485 (WP_027256512.1)	85.287 (WP_027256514.1)
Alphaproteobacteria	Rhodobacterales	Roseobacteraceae	Leisingera caerulea DSM 24564	cellular organisms;Bacteria;Pseudomonadota;Alphaproteobacteria;Rhodobacterales;Roseobacteraceae;Leisingera	Marine biofilm on stainless steel electrode from Genoa harbour, Italy	Biofilm	NZ_AXBI01000019.1	73.913 (WP_027234040.1)	69.632 (WP_027234039.1)	86.207 (WP_027234041.1)
Alphaproteobacteria	Rhodobacterales	Roseobacteraceae	Leisingera daeponensis DSM 23529	cellular organisms;Bacteria;Pseudomonadota;Alphaproteobacteria;Rhodobacterales;Roseobacteraceae;Leisingera	tidal flat sediment	Coastal（sediment）	NZ_KI421502.1	75.889 (WP_027246116.1)	70.245 (WP_027246117.1)	85.287 (WP_027246115.1)
Alphaproteobacteria	Rhodobacterales	Roseobacteraceae	Leisingera sp. ANG59	cellular organisms;Bacteria;Pseudomonadota;Alphaproteobacteria;Rhodobacterales;Roseobacteraceae;Leisingera	accessory nidamental gland	Host-associated	NZ_WLCM01000003.1	73.913 (WP_174145342.1)	69.632 (WP_174145340.1)	85.057 (WP_174145344.1)
Alphaproteobacteria	Rhodobacterales	Roseobacteraceae	Leisingera sp. ANG-M6	cellular organisms;Bacteria;Pseudomonadota;Alphaproteobacteria;Rhodobacterales;Roseobacteraceae;Leisingera	accessory nidamental gland	Host-associated	NZ_JWLG01000004.1	75.889 (WP_039189514.1)	69.632 (WP_039189516.1)	85.287 (WP_039189511.1)
Alphaproteobacteria	Rhodobacterales	Roseobacteraceae	Leisingera sp. ANG-M7	cellular organisms;Bacteria;Pseudomonadota;Alphaproteobacteria;Rhodobacterales;Roseobacteraceae;Leisingera	accessory nidamental gland	Host-associated	NZ_JWLI01000004.1	74.308 (WP_039180947.1)	69.939 (WP_039180949.1)	85.057 (WP_039180945.1)
Alphaproteobacteria	Rhodobacterales	Roseobacteraceae	Leisingera sp. ANG-S	cellular organisms;Bacteria;Pseudomonadota;Alphaproteobacteria;Rhodobacterales;Roseobacteraceae;Leisingera	accessory nidamental gland	Host-associated	NZ_JWLM01000023.1	73.913 (WP_019296360.1)	69.939 (WP_019296359.1)	85.517 (WP_019296361.1)
Alphaproteobacteria	Rhodobacterales	Roseobacteraceae	Leisingera sp. ANG-S5	cellular organisms;Bacteria;Pseudomonadota;Alphaproteobacteria;Rhodobacterales;Roseobacteraceae;Leisingera	accessory nidamental gland	Host-associated	NZ_JWLH01000007.1	75.889 (WP_039172733.1)	69.018 (WP_039147942.1)	85.057 (WP_039172737.1)
Alphaproteobacteria	Rhodobacterales	Roseobacteraceae	Leisingera sp. ANG-Vp	cellular organisms;Bacteria;Pseudomonadota;Alphaproteobacteria;Rhodobacterales;Roseobacteraceae;Leisingera	accessory nidamental gland	Host-associated	NZ_JWLD01000023.1	73.518 (WP_039127210.1)	69.325 (WP_039127213.1)	86.437 (WP_039127209.1)
Alphaproteobacteria	Rhodobacterales	Roseobacteraceae	Leisingera sp. HS039	cellular organisms;Bacteria;Pseudomonadota;Alphaproteobacteria;Rhodobacterales;Roseobacteraceae;Leisingera	cnidarian polyps	Host-associated	NZ_JAGEUH010000085.1	75.889 (WP_211038708.1)	68.405 (WP_134828841.1)	85.747 (WP_134828843.1)
Alphaproteobacteria	Rhodobacterales	Roseobacteraceae	Leisingera sp. JC1	cellular organisms;Bacteria;Pseudomonadota;Alphaproteobacteria;Rhodobacterales;Roseobacteraceae;Leisingera	sand flats	others	NZ_LYUZ01000002.1	75.099 (WP_065266144.1)	70.552 (WP_065266145.1)	85.057 (WP_065266143.1)
Alphaproteobacteria	Rhodobacterales	Roseobacteraceae	Leisingera sp. McT4-56	cellular organisms;Bacteria;Pseudomonadota;Alphaproteobacteria;Rhodobacterales;Roseobacteraceae;Leisingera	Montastraea cavernosa,surface mucus layer	Host-associated	NZ_JAJALF010000030.1	75.889 (WP_226431494.1)	70.859 (WP_226431495.1)	85.287 (WP_226431493.1)
Alphaproteobacteria	Rhodobacterales	Roseobacteraceae	Leisingera sp. NJS201	cellular organisms;Bacteria;Pseudomonadota;Alphaproteobacteria;Rhodobacterales;Roseobacteraceae;Leisingera	Marine Biofilm	Biofilm	NZ_CP038234.1	75.904 (WP_134828842.1)	68.405 (WP_134828841.1)	85.747 (WP_134828843.1)
Alphaproteobacteria	Rhodobacterales	Roseobacteraceae	Leisingera sp. NJS204	cellular organisms;Bacteria;Pseudomonadota;Alphaproteobacteria;Rhodobacterales;Roseobacteraceae;Leisingera	Marine Biofilm	Biofilm	NZ_CP035417.1	75.099 (WP_129369583.1)	69.325 (WP_129369582.1)	85.977 (WP_129369584.1)
Alphaproteobacteria	Rhodobacterales	Roseobacteraceae	Lentibacter algarum DSM 24677	cellular organisms;Bacteria;Pseudomonadota;Alphaproteobacteria;Rhodobacterales;Roseobacteraceae;Lentibacter	coastal water during a massive green algae bloom	Coastal	NZ_FNPR01000008.1	72.332 (WP_089894463.1)	62.883 (WP_089894466.1)	81.839 (WP_089894461.1)
Alphaproteobacteria	Rhodobacterales	Roseobacteraceae	Litoreibacter janthinus DSM 26921	cellular organisms;Bacteria;Pseudomonadota;Alphaproteobacteria;Rhodobacterales;Roseobacteraceae;Litoreibacter	Shallow sediments of the Sea of Japan	Coastal（sediment）	NZ_FOYO01000001.1	72.727 (WP_090219557.1)	65.337 (WP_090219554.1)	81.149 (WP_090219559.1)
Alphaproteobacteria	Rhodobacterales	Roseobacteraceae	Litoreibacter meonggei DSM 29466	cellular organisms;Bacteria;Pseudomonadota;Alphaproteobacteria;Rhodobacterales;Roseobacteraceae;Litoreibacter	a sea squirt (Halocynthia roretzi) collected from the South Sea, Korea.	Host-associated	NZ_RCCE01000006.1	70.751 (WP_121027414.1)	69.632 (WP_121027417.1)	81.567 (WP_121027412.1)
Alphaproteobacteria	Rhodobacterales	Roseobacteraceae	Litoreibacter ponti DSM 100977	cellular organisms;Bacteria;Pseudomonadota;Alphaproteobacteria;Rhodobacterales;Roseobacteraceae;Litoreibacter	seawater	seawater	NZ_QBKS01000001.1	73.913 (WP_107846241.1)	69.939 (WP_107844542.1)	81.839 (WP_107844543.1)
Alphaproteobacteria	Rhodobacterales	Roseobacteraceae	Loktanella sp. 1ANDIMAR09	cellular organisms;Bacteria;Pseudomonadota;Alphaproteobacteria;Rhodobacterales;Roseobacteraceae;Loktanella	coast of Andiman in India	0	LIGP01000002.1	73.518 (KQB96833.1)	70.336 (KQB96832.1)	82.407 (KQB96834.1)
Alphaproteobacteria	Rhodobacterales	Roseobacteraceae	Loktanella sp. Alg231-35	cellular organisms;Bacteria;Pseudomonadota;Alphaproteobacteria;Rhodobacterales;Roseobacteraceae;Loktanella	Marine Sponge	Host-associated	NZ_FREV01000009.1	72.727 (WP_108816748.1)	69.909 (WP_108816747.1)	81.481 (WP_108816815.1)
Alphaproteobacteria	Rhodobacterales	Roseobacteraceae	Loktanella sp. IMCC34160	cellular organisms;Bacteria;Pseudomonadota;Alphaproteobacteria;Rhodobacterales;Roseobacteraceae;Loktanella	Tidal flat sediment（South Korea: Yellow sea）	Intertidal sediment	NZ_SELP01000001.1	70.751 (WP_129679667.1)	71.472 (WP_129679669.1)	81.713 (WP_129679665.1)
Alphaproteobacteria	Rhodobacterales	Roseobacteraceae	Loktanella sp. PT4BL	cellular organisms;Bacteria;Pseudomonadota;Alphaproteobacteria;Rhodobacterales;Roseobacteraceae;Loktanella	Phaeodactylum	Marine Plants	QJJL01000003.1	74.308 (PXW68709.1)	69.725 (PXW68708.1)	83.102 (PXW68710.1)
Alphaproteobacteria	Rhodobacterales	Roseobacteraceae	Maliponia aquimaris CECT 8898	cellular organisms;Bacteria;Pseudomonadota;Alphaproteobacteria;Rhodobacterales;Roseobacteraceae;Maliponia	seawater of the Yellow Sea, Korea	seawater	NZ_FXYF01000002.1	73.828 (WP_094019570.1)	67.89 (WP_094019569.1)	80.184 (WP_094019571.1)
Alphaproteobacteria	Rhodobacterales	Roseobacteraceae	Maribius pelagius DSM 26893	cellular organisms;Bacteria;Pseudomonadota;Alphaproteobacteria;Rhodobacterales;Roseobacteraceae;Maribius	surface water(Atlantic Ocean Sargasso Sea)	Open Ocean	NZ_FOCM01000002.1	72.47 (WP_091844512.1)	65.138 (WP_091844511.1)	78.753 (WP_091844513.1)
Alphaproteobacteria	Rhodobacterales	Roseobacteraceae	Maribius salinus DSM 26892	cellular organisms;Bacteria;Pseudomonadota;Alphaproteobacteria;Rhodobacterales;Roseobacteraceae;Maribius	hypersaline water from solar saltern in Korea	Terrestrial	NZ_FQZA01000017.1	73.279 (WP_073130146.1)	66.361 (WP_073130149.1)	78.621 (WP_073130143.1)
Alphaproteobacteria	Rhodobacterales	Roseobacteraceae	Maribius sp. THAF1	cellular organisms;Bacteria;Pseudomonadota;Alphaproteobacteria;Rhodobacterales;Roseobacteraceae;Maribius	Surface of a polyethylene microplastic particle present in tank 6 of a marine aquarium containing stony-coral fragments and water maintained at 26 degree C	Others	NZ_CP045420.1	77.075 (WP_124111897.1)	66.055 (WP_124111898.1)	79.493 (WP_124111896.1)
Alphaproteobacteria	Rhodobacterales	Roseobacteraceae	Marinovum algicola CECT 5396	cellular organisms;Bacteria;Pseudomonadota;Alphaproteobacteria;Rhodobacterales;Roseobacteraceae;Marinovum	Surface of the toxin-producing dinoflagellate Prorocentrum lima at Instituto Español de Oceanografía	Marine Plants	NZ_FWFM01000001.1	78.543 (WP_074835166.1)	71.341 (WP_048530876.1)	80.46 (WP_074835168.1)
Alphaproteobacteria	Rhodobacterales	Roseobacteraceae	Marivita cryptomonadis CC28-61	cellular organisms;Bacteria;Pseudomonadota;Alphaproteobacteria;Rhodobacterales;Roseobacteraceae;Marivita	the phytoplankton Cryptomonas from seawater in Korea	Marine Plants	NZ_JAFBXH010000008.1	70.751 (WP_085629797.1)	70.552 (WP_085629799.1)	83.908 (WP_085629795.1)
Alphaproteobacteria	Rhodobacterales	Roseobacteraceae	Marivita geojedonensis DSM 29432	cellular organisms;Bacteria;Pseudomonadota;Alphaproteobacteria;Rhodobacterales;Roseobacteraceae;Marivita	seawater from the South Sea in Korea	seawater	NZ_PVTN01000002.1	73.913 (WP_085635691.1)	71.472 (WP_085635690.1)	83.908 (WP_085635692.1)
Alphaproteobacteria	Rhodobacterales	Roseobacteraceae	Marivita hallyeonensis DSM 29431	cellular organisms;Bacteria;Pseudomonadota;Alphaproteobacteria;Rhodobacterales;Roseobacteraceae;Marivita	seawater on the southern coast in Korea	seawater	NZ_FQXC01000002.1	71.146 (WP_072777210.1)	67.879 (WP_072777211.1)	84.598 (WP_072777492.1)
Alphaproteobacteria	Rhodobacterales	Roseobacteraceae	Marivita lacus CGMCC 1.12478	cellular organisms;Bacteria;Pseudomonadota;Alphaproteobacteria;Rhodobacterales;Roseobacteraceae;Marivita	Tuosu Lake in Qaidam basin	lake	NZ_BMFC01000002.1	75.099 (WP_188480895.1)	72.086 (WP_188480894.1)	84.138 (WP_188480896.1)
Alphaproteobacteria	Rhodobacterales	Roseobacteraceae	Monaibacterium marinum C7	cellular organisms;Bacteria;Pseudomonadota;Alphaproteobacteria;Rhodobacterales;Roseobacteraceae;Monaibacterium	a seawater sample from Menai Straits (Wales, UK).	seawater	NZ_OCTN01000002.1	66.397 (WP_097929309.1)	66.869 (WP_097929308.1)	76.157 (WP_097929310.1)
Alphaproteobacteria	Rhodobacterales	Roseobacteraceae	Nioella ostreopsis Z7-4	cellular organisms;Bacteria;Pseudomonadota;Alphaproteobacteria;Rhodobacterales;Roseobacteraceae;Nioella	a culture of a marine dinoflagellate with palytoxin-producing capacity	Marine Plants	NZ_RCIQ01000008.1	77.866 (WP_127560753.1)	70.517 (WP_127560751.1)	84.368 (WP_127560755.1)
Alphaproteobacteria	Rhodobacterales	Roseobacteraceae	Nioella sediminis JS7-11	cellular organisms;Bacteria;Pseudomonadota;Alphaproteobacteria;Rhodobacterales;Roseobacteraceae;Nioella	from the surface sediment of the Jiulong River	Coastal（sediment）	NZ_MNBL01000002.1	76.68 (WP_071688364.1)	70.482 (WP_071688363.1)	84.368 (WP_071688365.1)
Alphaproteobacteria	Rhodobacterales	Roseobacteraceae	Oceaniglobus ichthyenteri YLY08	cellular organisms;Bacteria;Pseudomonadota;Alphaproteobacteria;Rhodobacterales;Roseobacteraceae;Oceaniglobus	the gut microflora of sea bass	Host-associated	NZ_QAGK01000004.1	69.636 (WP_108483570.1)	66.972 (WP_108483569.1)	80.787 (WP_108483571.1)
Alphaproteobacteria	Rhodobacterales	Roseobacteraceae	Octadecabacter antarcticus 307	cellular organisms;Bacteria;Pseudomonadota;Alphaproteobacteria;Rhodobacterales;Roseobacteraceae;Octadecabacter	polar sea ice, 25 - 50 cm from the bottom of the ice	freshwater	NC_020911.1	72.727 (WP_015502078.1)	67.988 (WP_015502077.1)	80.46 (WP_015502079.1)
Alphaproteobacteria	Rhodobacterales	Roseobacteraceae	Octadecabacter arcticus 238	cellular organisms;Bacteria;Pseudomonadota;Alphaproteobacteria;Rhodobacterales;Roseobacteraceae;Octadecabacter	arcticsea ice and water.	freshwater	NC_020908.1	74.704 (WP_015497576.1)	68.293 (WP_015497577.1)	81.149 (WP_015497575.1)
Alphaproteobacteria	Rhodobacterales	Roseobacteraceae	Octadecabacter dasysiphoniae G9-8	cellular organisms;Bacteria;Pseudomonadota;Alphaproteobacteria;Rhodobacterales;Roseobacteraceae;Octadecabacter	a marine red alga	Marine Plants	NZ_JAKGAQ010000004.1	72.332 (WP_235226752.1)	66.871 (WP_235226753.1)	82.989 (WP_235226751.1)
Alphaproteobacteria	Rhodobacterales	Roseobacteraceae	Paenimaribius caenipelagi JBTF-M29	cellular organisms;Bacteria;Pseudomonadota;Alphaproteobacteria;Rhodobacterales;Roseobacteraceae;Paenimaribius	a tidal flat sediment sampled from the Yellow Sea in Korea	Intertidal sediment	NZ_VFSV01000016.1	74.502 (WP_142834788.1)	70.031 (WP_142834789.1)	80.645 (WP_142834787.1)
Alphaproteobacteria	Rhodobacterales	Roseobacteraceae	Palleronia rufa MOLA 401	cellular organisms;Bacteria;Pseudomonadota;Alphaproteobacteria;Rhodobacterales;Roseobacteraceae;Palleronia	marine waters in the southwest lagoon of New Caledonia	seawater	NZ_JQEY01000018.1	73.279 (WP_036181212.1)	67.485 (WP_036181211.1)	77.189 (WP_036181213.1)
Alphaproteobacteria	Rhodobacterales	Roseobacteraceae	Parasedimentitalea marina W43	cellular organisms;Bacteria;Pseudomonadota;Alphaproteobacteria;Rhodobacterales;Roseobacteraceae;Parasedimentitalea	Parasedimentitalea marina W43 was isolated from a seawater sample collected at a depth of 4000 m from the New Britain Trench (149.8° E, 7.0° S).	Open Ocean（deep-sea sediment）	NZ_CP033219.1	82.213 (WP_127749473.1)	79.217 (WP_127749474.1)	84.598 (WP_127749472.1)
Alphaproteobacteria	Rhodobacterales	Roseobacteraceae	Pelagicola sp. LXJ1103	cellular organisms;Bacteria;Pseudomonadota;Alphaproteobacteria;Rhodobacterales;Roseobacteraceae;Pelagicola	surface seawater inXiamen	seawater	NZ_QFAR01000002.1	79.098 (WP_109388461.1)	65.653 (WP_109388459.1)	81.062 (WP_109388463.1)
Alphaproteobacteria	Rhodobacterales	Roseobacteraceae	Pelagimonas phthalicica DSM 26923	cellular organisms;Bacteria;Pseudomonadota;Alphaproteobacteria;Rhodobacterales;Roseobacteraceae;Pelagimonas	seawater in the coastal region of Ishigaki Island in Japan.	Coastal	NZ_SOAP01000004.1	71.937 (WP_099247970.1)	63.804 (WP_099247968.1)	78.621 (WP_099247972.1)
Alphaproteobacteria	Rhodobacterales	Roseobacteraceae	Pelagimonas varians CECT 8663	cellular organisms;Bacteria;Pseudomonadota;Alphaproteobacteria;Rhodobacterales;Roseobacteraceae;Pelagimonas	was isolated from a seawater sample collected from the southern North Sea, off the coast of the Netherlands.	seawater	NZ_FXYH01000002.1	71.937 (WP_097803203.1)	65.951 (WP_097803204.1)	84.332 (WP_097803202.1)
Alphaproteobacteria	Rhodobacterales	Roseobacteraceae	Pelagimonas varians DSM 23678	cellular organisms;Bacteria;Pseudomonadota;Alphaproteobacteria;Rhodobacterales;Roseobacteraceae;Pelagimonas	the southern North Sea during a phytoplankton bloom.	Coastal	NZ_QKMF01000002.1	71.937 (WP_097803203.1)	65.951 (WP_097803204.1)	84.332 (WP_097803202.1)
Alphaproteobacteria	Rhodobacterales	Roseobacteraceae	Phaeobacter gallaeciensis C3M10	cellular organisms;Bacteria;Pseudomonadota;Alphaproteobacteria;Rhodobacterales;Roseobacteraceae;Phaeobacter	Coastal surface sea water in USA	seawater	NZ_QOCE01000003.1	81.818 (WP_113821560.1)	78.012 (WP_113821561.1)	85.287 (WP_113821559.1)
Alphaproteobacteria	Rhodobacterales	Roseobacteraceae	Phaeobacter gallaeciensis DSM 26640	cellular organisms;Bacteria;Pseudomonadota;Alphaproteobacteria;Rhodobacterales;Roseobacteraceae;Phaeobacter	seawater from larval cultures of scallop, Pecten maximus, in Galicia, Spain.	Host-associated	NC_023137.1	73.123 (WP_024098084.1)	67.791 (WP_024098085.1)	85.517 (WP_024098083.1)
Alphaproteobacteria	Rhodobacterales	Roseobacteraceae	Phaeobacter gallaeciensis P11	cellular organisms;Bacteria;Pseudomonadota;Alphaproteobacteria;Rhodobacterales;Roseobacteraceae;Phaeobacter	clam larvae aquaculture	Host-associated	NZ_CP010588.1	73.123 (WP_024098084.1)	67.791 (WP_024098085.1)	85.517 (WP_024098083.1)
Alphaproteobacteria	Rhodobacterales	Roseobacteraceae	Phaeobacter gallaeciensis P129	cellular organisms;Bacteria;Pseudomonadota;Alphaproteobacteria;Rhodobacterales;Roseobacteraceae;Phaeobacter	Pacific plankton	Marine Plants	NZ_CP021040.1	73.913 (WP_096707145.1)	67.791 (WP_096707146.1)	85.517 (WP_096707144.1)
Alphaproteobacteria	Rhodobacterales	Roseobacteraceae	Phaeobacter gallaeciensis P63	cellular organisms;Bacteria;Pseudomonadota;Alphaproteobacteria;Rhodobacterales;Roseobacteraceae;Phaeobacter	algae aquaculture	Marine Plants	NZ_CP010784.1	73.123 (WP_024098084.1)	67.791 (WP_024098085.1)	85.517 (WP_024098083.1)
Alphaproteobacteria	Rhodobacterales	Roseobacteraceae	Phaeobacter inhibens 2.10	cellular organisms;Bacteria;Pseudomonadota;Alphaproteobacteria;Rhodobacterales;Roseobacteraceae;Phaeobacter	clam larvae aquaculture	Host-associated	NZ_CP031952.1	72.727 (WP_014873889.1)	69.632 (WP_014873888.1)	86.437 (WP_014873890.1)
Alphaproteobacteria	Rhodobacterales	Roseobacteraceae	Phaeobacter inhibens BS107	cellular organisms;Bacteria;Pseudomonadota;Alphaproteobacteria;Rhodobacterales;Roseobacteraceae;Phaeobacter	clam larvae aquaculture	Host-associated	NZ_CP031948.1	71.937 (WP_014879378.1)	68.485 (WP_014879377.1)	86.207 (WP_014879379.1)
Alphaproteobacteria	Rhodobacterales	Roseobacteraceae	Phaeobacter inhibens DOK1-1	cellular organisms;Bacteria;Pseudomonadota;Alphaproteobacteria;Rhodobacterales;Roseobacteraceae;Phaeobacter	clam larvae aquaculture	Host-associated	NZ_CP019307.1	72.727 (WP_076619368.1)	70.552 (WP_076619366.1)	86.207 (WP_076619370.1)
Alphaproteobacteria	Rhodobacterales	Roseobacteraceae	Phaeobacter inhibens DSM 16374	cellular organisms;Bacteria;Pseudomonadota;Alphaproteobacteria;Rhodobacterales;Roseobacteraceae;Phaeobacter	a water sample from Germany Wadden Sea	seawater	NZ_KI421498.1	71.937 (WP_014879378.1)	69.325 (WP_027247797.1)	86.207 (WP_027247796.1)
Alphaproteobacteria	Rhodobacterales	Roseobacteraceae	Phaeobacter inhibens DSM 17395	cellular organisms;Bacteria;Pseudomonadota;Alphaproteobacteria;Rhodobacterales;Roseobacteraceae;Phaeobacter	seawater from larval cultures of scallop, Pecten maximus.	Host-associated	NC_018290.1	71.937 (WP_014879378.1)	68.485 (WP_014879377.1)	86.207 (WP_014879379.1)
Alphaproteobacteria	Rhodobacterales	Roseobacteraceae	Phaeobacter inhibens M623	cellular organisms;Bacteria;Pseudomonadota;Alphaproteobacteria;Rhodobacterales;Roseobacteraceae;Phaeobacter	clam larvae aquaculture	Host-associated	NZ_CP081170.1	73.518 (WP_260113080.1)	68.788 (WP_260082661.1)	86.207 (WP_260113081.1)
Alphaproteobacteria	Rhodobacterales	Roseobacteraceae	Phaeobacter inhibens M624	cellular organisms;Bacteria;Pseudomonadota;Alphaproteobacteria;Rhodobacterales;Roseobacteraceae;Phaeobacter	clam larvae aquaculture	Host-associated	NZ_CP081212.1	73.518 (WP_260082662.1)	68.788 (WP_260082661.1)	86.437 (WP_260082663.1)
Alphaproteobacteria	Rhodobacterales	Roseobacteraceae	Phaeobacter inhibens M625	cellular organisms;Bacteria;Pseudomonadota;Alphaproteobacteria;Rhodobacterales;Roseobacteraceae;Phaeobacter	clam larvae aquaculture	Host-associated	NZ_CP081216.1	73.518 (WP_260082662.1)	68.485 (WP_260084491.1)	86.897 (WP_260091341.1)
Alphaproteobacteria	Rhodobacterales	Roseobacteraceae	Phaeobacter inhibens M626	cellular organisms;Bacteria;Pseudomonadota;Alphaproteobacteria;Rhodobacterales;Roseobacteraceae;Phaeobacter	clam larvae aquaculture	Host-associated	NZ_CP081221.1	73.518 (WP_260078446.1)	69.632 (WP_260078447.1)	86.207 (WP_260078445.1)
Alphaproteobacteria	Rhodobacterales	Roseobacteraceae	Phaeobacter inhibens M627	cellular organisms;Bacteria;Pseudomonadota;Alphaproteobacteria;Rhodobacterales;Roseobacteraceae;Phaeobacter	clam larvae aquaculture	Host-associated	NZ_CP081225.1	73.518 (WP_260078446.1)	69.939 (WP_260094114.1)	86.207 (WP_260078445.1)
Alphaproteobacteria	Rhodobacterales	Roseobacteraceae	Phaeobacter inhibens M628	cellular organisms;Bacteria;Pseudomonadota;Alphaproteobacteria;Rhodobacterales;Roseobacteraceae;Phaeobacter	clam larvae aquaculture	Host-associated	NZ_CP081230.1	73.123 (WP_260114333.1)	68.788 (WP_260114332.1)	85.977 (WP_260075159.1)
Alphaproteobacteria	Rhodobacterales	Roseobacteraceae	Phaeobacter inhibens M631	cellular organisms;Bacteria;Pseudomonadota;Alphaproteobacteria;Rhodobacterales;Roseobacteraceae;Phaeobacter	clam larvae aquaculture	Host-associated	NZ_CP081235.1	73.518 (WP_260082662.1)	68.485 (WP_260084491.1)	86.437 (WP_102887923.1)
Alphaproteobacteria	Rhodobacterales	Roseobacteraceae	Phaeobacter inhibens M632	cellular organisms;Bacteria;Pseudomonadota;Alphaproteobacteria;Rhodobacterales;Roseobacteraceae;Phaeobacter	clam larvae aquaculture	Host-associated	NZ_CP081240.1	72.332 (WP_102915399.1)	69.632 (WP_260090133.1)	86.207 (WP_260090134.1)
Alphaproteobacteria	Rhodobacterales	Roseobacteraceae	Phaeobacter inhibens M633	cellular organisms;Bacteria;Pseudomonadota;Alphaproteobacteria;Rhodobacterales;Roseobacteraceae;Phaeobacter	clam larvae aquaculture	Host-associated	NZ_CP081243.1	73.518 (WP_260078446.1)	70.245 (WP_260080627.1)	86.207 (WP_260078445.1)
Alphaproteobacteria	Rhodobacterales	Roseobacteraceae	Phaeobacter inhibens M634	cellular organisms;Bacteria;Pseudomonadota;Alphaproteobacteria;Rhodobacterales;Roseobacteraceae;Phaeobacter	clam larvae aquaculture	Host-associated	NZ_CP081248.1	72.332 (WP_260105652.1)	69.018 (WP_260105651.1)	86.667 (WP_260087388.1)
Alphaproteobacteria	Rhodobacterales	Roseobacteraceae	Phaeobacter inhibens M635	cellular organisms;Bacteria;Pseudomonadota;Alphaproteobacteria;Rhodobacterales;Roseobacteraceae;Phaeobacter	clam larvae aquaculture	Host-associated	NZ_CP081252.1	73.123 (WP_260108402.1)	69.394 (WP_260108401.1)	86.437 (WP_102887923.1)
Alphaproteobacteria	Rhodobacterales	Roseobacteraceae	Phaeobacter inhibens M636	cellular organisms;Bacteria;Pseudomonadota;Alphaproteobacteria;Rhodobacterales;Roseobacteraceae;Phaeobacter	clam larvae aquaculture	Host-associated	NZ_CP081257.1	75.099 (WP_260099861.1)	70.859 (WP_260099860.1)	86.437 (WP_260099862.1)
Alphaproteobacteria	Rhodobacterales	Roseobacteraceae	Phaeobacter inhibens M643	cellular organisms;Bacteria;Pseudomonadota;Alphaproteobacteria;Rhodobacterales;Roseobacteraceae;Phaeobacter	clam larvae aquaculture	Host-associated	NZ_CP081262.1	72.727 (WP_260086288.1)	70.245 (WP_260086287.1)	86.437 (WP_260086289.1)
Alphaproteobacteria	Rhodobacterales	Roseobacteraceae	Phaeobacter inhibens M644	cellular organisms;Bacteria;Pseudomonadota;Alphaproteobacteria;Rhodobacterales;Roseobacteraceae;Phaeobacter	clam larvae aquaculture	Host-associated	NZ_CP081266.1	73.518 (WP_260082662.1)	68.485 (WP_260084491.1)	86.437 (WP_102887923.1)
Alphaproteobacteria	Rhodobacterales	Roseobacteraceae	Phaeobacter inhibens M646	cellular organisms;Bacteria;Pseudomonadota;Alphaproteobacteria;Rhodobacterales;Roseobacteraceae;Phaeobacter	clam larvae aquaculture	Host-associated	NZ_CP081271.1	72.332 (WP_102915399.1)	69.939 (WP_260101582.1)	86.207 (WP_260101583.1)
Alphaproteobacteria	Rhodobacterales	Roseobacteraceae	Phaeobacter inhibens M647	cellular organisms;Bacteria;Pseudomonadota;Alphaproteobacteria;Rhodobacterales;Roseobacteraceae;Phaeobacter	clam larvae aquaculture	Host-associated	NZ_CP081275.1	74.308 (WP_260102975.1)	70.245 (WP_260102974.1)	86.207 (WP_260102976.1)
Alphaproteobacteria	Rhodobacterales	Roseobacteraceae	Phaeobacter inhibens M650	cellular organisms;Bacteria;Pseudomonadota;Alphaproteobacteria;Rhodobacterales;Roseobacteraceae;Phaeobacter	clam larvae aquaculture	Host-associated	NZ_CP081280.1	75.099 (WP_260075158.1)	69.939 (WP_260075157.1)	85.977 (WP_260075159.1)
Alphaproteobacteria	Rhodobacterales	Roseobacteraceae	Phaeobacter inhibens P30	cellular organisms;Bacteria;Pseudomonadota;Alphaproteobacteria;Rhodobacterales;Roseobacteraceae;Phaeobacter	Jyllinge Harbor in Denmark.	Coastal	NZ_CP010617.1	73.123 (WP_102869601.1)	70.245 (WP_102887922.1)	86.437 (WP_102887923.1)
Alphaproteobacteria	Rhodobacterales	Roseobacteraceae	Phaeobacter inhibens P48	cellular organisms;Bacteria;Pseudomonadota;Alphaproteobacteria;Rhodobacterales;Roseobacteraceae;Phaeobacter	clam larvae aquaculture	Host-associated	NZ_CP010745.1	73.123 (WP_102869601.1)	70.245 (WP_102869600.1)	86.437 (WP_102848737.1)
Alphaproteobacteria	Rhodobacterales	Roseobacteraceae	Phaeobacter inhibens P51	cellular organisms;Bacteria;Pseudomonadota;Alphaproteobacteria;Rhodobacterales;Roseobacteraceae;Phaeobacter	fish larvae aquaculture	Host-associated	NZ_CP010623.1	71.937 (WP_014879378.1)	69.325 (WP_102848736.1)	86.437 (WP_102848737.1)
Alphaproteobacteria	Rhodobacterales	Roseobacteraceae	Phaeobacter inhibens P54	cellular organisms;Bacteria;Pseudomonadota;Alphaproteobacteria;Rhodobacterales;Roseobacteraceae;Phaeobacter	zooplankton aquaculture	Host-associated	NZ_CP010650.1	73.518 (WP_102876285.1)	69.632 (WP_102876284.1)	86.897 (WP_102876286.1)
Alphaproteobacteria	Rhodobacterales	Roseobacteraceae	Phaeobacter inhibens P59	cellular organisms;Bacteria;Pseudomonadota;Alphaproteobacteria;Rhodobacterales;Roseobacteraceae;Phaeobacter	zooplankton aquaculture	Host-associated	NZ_CP010741.1	73.123 (WP_102886553.1)	69.939 (WP_102886552.1)	86.437 (WP_102848737.1)
Alphaproteobacteria	Rhodobacterales	Roseobacteraceae	Phaeobacter inhibens P70	cellular organisms;Bacteria;Pseudomonadota;Alphaproteobacteria;Rhodobacterales;Roseobacteraceae;Phaeobacter	algae aquaculture	Marine Plants	NZ_CP010749.1	73.123 (WP_102854199.1)	69.632 (WP_102854198.1)	86.437 (WP_102854200.1)
Alphaproteobacteria	Rhodobacterales	Roseobacteraceae	Phaeobacter inhibens P72	cellular organisms;Bacteria;Pseudomonadota;Alphaproteobacteria;Rhodobacterales;Roseobacteraceae;Phaeobacter	clam larvae aquaculture	Host-associated	NZ_CP010735.1	73.123 (WP_102858058.1)	69.632 (WP_102858057.1)	86.437 (WP_102858059.1)
Alphaproteobacteria	Rhodobacterales	Roseobacteraceae	Phaeobacter inhibens P78	cellular organisms;Bacteria;Pseudomonadota;Alphaproteobacteria;Rhodobacterales;Roseobacteraceae;Phaeobacter	clam larvae aquaculture	Host-associated	NZ_CP010629.1	72.332 (WP_102915399.1)	69.939 (WP_102915400.1)	85.977 (WP_102915398.1)
Alphaproteobacteria	Rhodobacterales	Roseobacteraceae	Phaeobacter inhibens P88	cellular organisms;Bacteria;Pseudomonadota;Alphaproteobacteria;Rhodobacterales;Roseobacteraceae;Phaeobacter	clam larvae aquaculture	Host-associated	NZ_CP010725.1	73.123 (WP_102874671.1)	70.245 (WP_102883128.1)	86.207 (WP_102883129.1)
Alphaproteobacteria	Rhodobacterales	Roseobacteraceae	Phaeobacter inhibens P92	cellular organisms;Bacteria;Pseudomonadota;Alphaproteobacteria;Rhodobacterales;Roseobacteraceae;Phaeobacter	clam larvae aquaculture	Host-associated	NZ_CP010610.1	73.123 (WP_102854199.1)	69.632 (WP_102854198.1)	86.437 (WP_102854200.1)
Alphaproteobacteria	Rhodobacterales	Roseobacteraceae	Phaeobacter inhibens S4Sm	cellular organisms;Bacteria;Pseudomonadota;Alphaproteobacteria;Rhodobacterales;Roseobacteraceae;Phaeobacter	a marine sponge	Host-associated	NZ_LOHU01000040.1	71.937 (WP_061048204.1)	69.325 (WP_061048205.1)	85.977 (WP_061048203.1)
Alphaproteobacteria	Rhodobacterales	Roseobacteraceae	Phaeobacter marinintestinus UB-M7	cellular organisms;Bacteria;Pseudomonadota;Alphaproteobacteria;Rhodobacterales;Roseobacteraceae;Phaeobacter	sea cucumber in South Korea	Host-associated	NZ_VOGO01000011.1	82.609 (WP_146347820.1)	81.024 (WP_146347821.1)	84.598 (WP_146347819.1)
Alphaproteobacteria	Rhodobacterales	Roseobacteraceae	Phaeobacter piscinae P13	cellular organisms;Bacteria;Pseudomonadota;Alphaproteobacteria;Rhodobacterales;Roseobacteraceae;Phaeobacter	from moribund turbot larvae from rearing units	Host-associated	NZ_CP010767.1	73.913 (WP_096870783.1)	68.712 (WP_096870782.1)	85.287 (WP_096870784.1)
Alphaproteobacteria	Rhodobacterales	Roseobacteraceae	Phaeobacter piscinae P14	cellular organisms;Bacteria;Pseudomonadota;Alphaproteobacteria;Rhodobacterales;Roseobacteraceae;Phaeobacter	from moribund turbot larvae from rearing units	Host-associated	NZ_CP010681.1	73.518 (WP_096788758.1)	67.273 (WP_096788757.1)	85.517 (WP_040180978.1)
Alphaproteobacteria	Rhodobacterales	Roseobacteraceae	Phaeobacter piscinae P18	cellular organisms;Bacteria;Pseudomonadota;Alphaproteobacteria;Rhodobacterales;Roseobacteraceae;Phaeobacter	fish larvae aquaculture	Host-associated	NZ_CP010715.1	73.913 (WP_096870783.1)	68.712 (WP_096870782.1)	85.287 (WP_096870784.1)
Alphaproteobacteria	Rhodobacterales	Roseobacteraceae	Phaeobacter piscinae P23	cellular organisms;Bacteria;Pseudomonadota;Alphaproteobacteria;Rhodobacterales;Roseobacteraceae;Phaeobacter	cleaning system aquaculture	Host-associated	NZ_CP010805.1	75.494 (WP_096868392.1)	69.091 (WP_096868391.1)	85.287 (WP_096868393.1)
Alphaproteobacteria	Rhodobacterales	Roseobacteraceae	Phaeobacter piscinae P36	cellular organisms;Bacteria;Pseudomonadota;Alphaproteobacteria;Rhodobacterales;Roseobacteraceae;Phaeobacter	fish aquaculture	Host-associated	NZ_CP010643.1	75.494 (WP_096868392.1)	69.091 (WP_096868391.1)	85.287 (WP_096868393.1)
Alphaproteobacteria	Rhodobacterales	Roseobacteraceae	Phaeobacter piscinae P71	cellular organisms;Bacteria;Pseudomonadota;Alphaproteobacteria;Rhodobacterales;Roseobacteraceae;Phaeobacter	clam larvae aquaculture	Host-associated	NZ_CP010656.1	72.332 (WP_102897472.1)	67.879 (WP_102897473.1)	85.747 (WP_102897471.1)
Alphaproteobacteria	Rhodobacterales	Roseobacteraceae	Phaeobacter piscinae S26	cellular organisms;Bacteria;Pseudomonadota;Alphaproteobacteria;Rhodobacterales;Roseobacteraceae;Phaeobacter	from aquaculture units in Spain, Denmark and Greece	seawater	NZ_CP080275.1	74.308 (WP_040172517.1)	68.182 (WP_040172515.1)	85.517 (WP_255887358.1)
Alphaproteobacteria	Rhodobacterales	Roseobacteraceae	Phaeobacter sp. 11ANDIMAR09	cellular organisms;Bacteria;Pseudomonadota;Alphaproteobacteria;Rhodobacterales;Roseobacteraceae;Phaeobacter	Coastal-water in Spain Andratx Harbor	Coastal	NZ_LIKT01000031.1	78.261 (WP_054463445.1)	76.807 (WP_054463444.1)	83.908 (WP_054463446.1)
Alphaproteobacteria	Rhodobacterales	Roseobacteraceae	Phaeobacter sp. HS011	cellular organisms;Bacteria;Pseudomonadota;Alphaproteobacteria;Rhodobacterales;Roseobacteraceae;Phaeobacter	artificial seawater containing Hydractinia symbiolongicarpus larvae	Host-associated	NZ_JAGEUF010000001.1	73.123 (WP_211001851.1)	70.245 (WP_102883128.1)	86.207 (WP_211001852.1)
Alphaproteobacteria	Rhodobacterales	Roseobacteraceae	Phaeobacter sp. LSS9	cellular organisms;Bacteria;Pseudomonadota;Alphaproteobacteria;Rhodobacterales;Roseobacteraceae;Phaeobacter	Bare Island	Coastal	NZ_CP031956.1	74.704 (WP_118069851.1)	69.394 (WP_118069850.1)	85.747 (WP_102897471.1)
Alphaproteobacteria	Rhodobacterales	Roseobacteraceae	Phaeobacter sp. S60	cellular organisms;Bacteria;Pseudomonadota;Alphaproteobacteria;Rhodobacterales;Roseobacteraceae;Phaeobacter	the rearing water of sea bass larval cultures	Host-associated	NZ_JSWJ01000015.1	73.913 (WP_040180980.1)	68.182 (WP_040180982.1)	85.517 (WP_040180978.1)
Alphaproteobacteria	Rhodobacterales	Roseobacteraceae	Phycocomes zhengii LMIT002	cellular organisms;Bacteria;Pseudomonadota;Alphaproteobacteria;Rhodobacterales;Roseobacteraceae;Phycocomes	the microalga Chlorellavulgaris	Marine Plants	NZ_QDFI01000006.1	76.327 (WP_111401386.1)	66.972 (WP_111401384.1)	83.603 (WP_111401388.1)
Alphaproteobacteria	Rhodobacterales	Roseobacteraceae	Planktomarina temperata RCA23	cellular organisms;Bacteria;Pseudomonadota;Alphaproteobacteria;Rhodobacterales;Roseobacteraceae;Planktomarina	coastal sea water	seawater	CP003984.1	67.6 (AII87716.1)	58.104 (AII87715.1)	75.174 (AII87717.1)
Alphaproteobacteria	Rhodobacterales	Roseobacteraceae	Planktotalea arctica IMCC9565	cellular organisms;Bacteria;Pseudomonadota;Alphaproteobacteria;Rhodobacterales;Roseobacteraceae;Planktotalea	Arctic seawater	seawater	NZ_MUHR01000012.1	73.518 (WP_085309301.1)	69.939 (WP_085309299.1)	84.598 (WP_085309303.1)
Alphaproteobacteria	Rhodobacterales	Roseobacteraceae	Planktotalea frisia DSM 23709	cellular organisms;Bacteria;Pseudomonadota;Alphaproteobacteria;Rhodobacterales;Roseobacteraceae;Planktotalea	from the North Sea during a phytoplankton bloom	seawater	NZ_QKZM01000014.1	70.751 (WP_072629311.1)	69.018 (WP_072629312.1)	81.839 (WP_072629310.1)
Alphaproteobacteria	Rhodobacterales	Roseobacteraceae	Ponticoccus sp. SC6-9	cellular organisms;Bacteria;Pseudomonadota;Alphaproteobacteria;Rhodobacterales;Roseobacteraceae;Ponticoccus	estuarine water in China: the Pearl River Estuary	seawater	NZ_JAFBMV010000001.1	77.686 (WP_203330919.1)	66.97 (WP_203330918.1)	80.6 (WP_203330920.1)
Alphaproteobacteria	Rhodobacterales	Roseobacteraceae	Pontivivens insulae CeCT 8812	cellular organisms;Bacteria;Pseudomonadota;Alphaproteobacteria;Rhodobacterales;Roseobacteraceae;Pontivivens	Seawater was collected from off Geoje Island in the South Sea, South Korea	seawater	NZ_OMKW01000001.1	67.073 (WP_108781007.1)	66.972 (WP_108781008.1)	77.546 (WP_108781006.1)
Alphaproteobacteria	Rhodobacterales	Roseobacteraceae	Pontivivens insulae DSM 103361	cellular organisms;Bacteria;Pseudomonadota;Alphaproteobacteria;Rhodobacterales;Roseobacteraceae;Pontivivens	Seawater was collected from off Geoje Island in the South Sea, South Korea	seawater	NZ_QRDO01000002.1	67.073 (WP_108781007.1)	66.972 (WP_108781008.1)	77.546 (WP_108781006.1)
Alphaproteobacteria	Rhodobacterales	Roseobacteraceae	Pontivivens ytuae MT2928	cellular organisms;Bacteria;Pseudomonadota;Alphaproteobacteria;Rhodobacterales;Roseobacteraceae;Pontivivens	Pacific Ocean: Mariana Trench	sediment	NZ_CP064942.1	64.777 (WP_196103326.1)	63.385 (WP_196103327.1)	65.82 (WP_196103325.1)
Alphaproteobacteria	Rhodobacterales	Roseobacteraceae	Primorskyibacter aestuariivivens OITF-36	cellular organisms;Bacteria;Pseudomonadota;Alphaproteobacteria;Rhodobacterales;Roseobacteraceae;Primorskyibacter	tidal flat in China: Shenzhen	Coastal	NZ_JAQIOZ010000012.1	71.937 (WP_271421955.1)	68.807 (WP_271421956.1)	81.609 (WP_271421954.1)
Alphaproteobacteria	Rhodobacterales	Roseobacteraceae	Pseudaestuariivita rosea H15	cellular organisms;Bacteria;Pseudomonadota;Alphaproteobacteria;Rhodobacterales;Roseobacteraceae;Pseudaestuariivita	isolated from Acmaea sp., Acmaea sp., a mollusk collected from Weihai, Shandong Province, China.	Host-associated	NZ_JACNMP010000021.1	63.563 (WP_208352476.1)	58.967 (WP_208352475.1)	66.821 (WP_208352477.1)
Alphaproteobacteria	Rhodobacterales	Roseobacteraceae	Pseudohalocynthiibacter aestuariivivens BS-W9	cellular organisms;Bacteria;Pseudomonadota;Alphaproteobacteria;Rhodobacterales;Roseobacteraceae;Pseudohalocynthiibacter	tidal flat sediment in South Korea: Boseong	Coastal	NZ_JAGFNU010000005.1	80.972 (WP_213889081.1)	71.386 (WP_213888775.1)	77.241 (WP_213888774.1)
Alphaproteobacteria	Rhodobacterales	Roseobacteraceae	Pseudohalocynthiibacter sp. F2068	cellular organisms;Bacteria;Pseudomonadota;Alphaproteobacteria;Rhodobacterales;Roseobacteraceae;Pseudohalocynthiibacter	offshore sediment in China:Weihai	sediment	NZ_JALKAK010000017.1	80.972 (WP_213889081.1)	71.386 (WP_247078948.1)	77.241 (WP_213888774.1)
Alphaproteobacteria	Rhodobacterales	Roseobacteraceae	Pseudooceanicola sp.	cellular organisms;Bacteria;Pseudomonadota;Alphaproteobacteria;Rhodobacterales;Roseobacteraceae;Pseudooceanicola	natural surface seawater in USA	seawater	JAGRMS010000417.1	77.733 (MCB1343031.1)	72.308 (MCB1343032.1)	83.218 (MCB1343030.1)
Alphaproteobacteria	Rhodobacterales	Roseobacteraceae	Pseudoruegeria aquimaris CECT 7680	cellular organisms;Bacteria;Pseudomonadota;Alphaproteobacteria;Rhodobacterales;Roseobacteraceae;Pseudoruegeria	seawater of the East Sea in Korea	seawater	NZ_FWFQ01000027.1	74.899 (WP_085869637.1)	67.781 (WP_085869636.1)	81.106 (WP_085869638.1)
Alphaproteobacteria	Rhodobacterales	Roseobacteraceae	Rhodophyticola sp. CCM32	cellular organisms;Bacteria;Pseudomonadota;Alphaproteobacteria;Rhodobacterales;Roseobacteraceae;Rhodophyticola	seaweed in South Korea: Je-ju	Marine Plants	NZ_CP038492.1	73.684 (WP_135375262.1)	71.429 (WP_135375261.1)	67.361 (WP_135376607.1)
Alphaproteobacteria	Rhodobacterales	Roseobacteraceae	Rhodovulum sulfidophilum AB14	cellular organisms;Bacteria;Pseudomonadota;Alphaproteobacteria;Rhodobacterales;Roseobacteraceae;Rhodovulum	Estuary in USA: Trunk River, Woods Hole, MA	seawater	NZ_JAESJD010000011.1	69.672 (WP_075783623.1)	59.104 (WP_075783624.1)	72.811 (WP_075783622.1)
Alphaproteobacteria	Rhodobacterales	Roseobacteraceae	Rhodovulum sulfidophilum AB23	cellular organisms;Bacteria;Pseudomonadota;Alphaproteobacteria;Rhodobacterales;Roseobacteraceae;Rhodovulum	Estuary in USA: Trunk River, Woods Hole, MA	seawater	NZ_JAESJH010000014.1	69.672 (WP_202296206.1)	59.701 (WP_202296204.1)	72.811 (WP_202296208.1)
Alphaproteobacteria	Rhodobacterales	Roseobacteraceae	Rhodovulum sulfidophilum AB28	cellular organisms;Bacteria;Pseudomonadota;Alphaproteobacteria;Rhodobacterales;Roseobacteraceae;Rhodovulum	Estuary in USA: Trunk River, Woods Hole, MA	seawater	JAKCFH010000128.1	70.248 (MCE8420421.1)	59.104 (MCE8420420.1)	73.502 (MCE8420422.1)
Alphaproteobacteria	Rhodobacterales	Roseobacteraceae	Rhodovulum sulfidophilum DSM 1374	cellular organisms;Bacteria;Pseudomonadota;Alphaproteobacteria;Rhodobacterales;Roseobacteraceae;Rhodovulum	marine mud in Netherlands: Groningen, Waddenzee	sediment	NZ_CP015419.1	70.082 (WP_042465565.1)	59.403 (WP_042465561.1)	73.502 (WP_042465567.1)
Alphaproteobacteria	Rhodobacterales	Roseobacteraceae	Rhodovulum sulfidophilum DSM 2351	cellular organisms;Bacteria;Pseudomonadota;Alphaproteobacteria;Rhodobacterales;Roseobacteraceae;Rhodovulum	marine mud in Holland:Groningen, Waddenzee	sediment	NZ_AP014802.1	70.082 (WP_060836690.1)	59.104 (WP_060836689.1)	73.502 (WP_060836691.1)
Alphaproteobacteria	Rhodobacterales	Roseobacteraceae	Rhodovulum sulfidophilum IM796	cellular organisms;Bacteria;Pseudomonadota;Alphaproteobacteria;Rhodobacterales;Roseobacteraceae;Rhodovulum	marine coastal sediment in Croatia: near Split	sediment	NZ_NHRZ01000068.1	70.661 (WP_201152560.1)	59.403 (WP_201152559.1)	73.041 (WP_201152561.1)
Alphaproteobacteria	Rhodobacterales	Roseobacteraceae	Rhodovulum sulfidophilum SE1	cellular organisms;Bacteria;Pseudomonadota;Alphaproteobacteria;Rhodobacterales;Roseobacteraceae;Rhodovulum	lagoon in USA: San Diego	lake	NZ_JAAEAJ010000015.1	69.672 (WP_162106308.1)	58.806 (WP_162106307.1)	73.041 (WP_162106309.1)
Alphaproteobacteria	Rhodobacterales	Roseobacteraceae	Roseivivax lentus DSM 29430	cellular organisms;Bacteria;Pseudomonadota;Alphaproteobacteria;Rhodobacterales;Roseobacteraceae;Roseivivax	a tidal flat sediment	Intertidal sediment	NZ_FTOQ01000002.1	73.047 (WP_076445627.1)	67.576 (WP_076445629.1)	79.954 (WP_076445625.1)
Alphaproteobacteria	Rhodobacterales	Roseobacteraceae	Roseobacter cerasinus AI77	cellular organisms;Bacteria;Pseudomonadota;Alphaproteobacteria;Rhodobacterales;Roseobacteraceae;Roseobacter	a fish farm in the Uwa Sea, Japan	seawater	NZ_BLIV01000015.1	74.089 (WP_159981343.1)	65 (WP_159981341.1)	78.291 (WP_159981345.1)
Alphaproteobacteria	Rhodobacterales	Roseobacteraceae	Roseobacter denitrificans FDAARGOS_309	cellular organisms;Bacteria;Pseudomonadota;Alphaproteobacteria;Rhodobacterales;Roseobacteraceae;Roseobacter	the surface of a seawater sample collected from the South China Sea.	seawater	NZ_CP027407.1	70.886 (WP_281259788.1)	62.275 (WP_011569885.1)	78.753 (WP_011569883.1)
Alphaproteobacteria	Rhodobacterales	Roseobacteraceae	Roseobacter denitrificans OCh 114	cellular organisms;Bacteria;Pseudomonadota;Alphaproteobacteria;Rhodobacterales;Roseobacteraceae;Roseobacter	coastal marine sediments in Australia	Coastal（sediment）	NC_008209.1	71.255 (WP_011569884.1)	62.275 (WP_011569885.1)	78.753 (WP_011569883.1)
Alphaproteobacteria	Rhodobacterales	Roseobacteraceae	Roseobacter denitrificans OCh 114 DSM 7001	cellular organisms;Bacteria;Pseudomonadota;Alphaproteobacteria;Rhodobacterales;Roseobacteraceae;Roseobacter	Enteromorpha linza collected at Aburatsubo Inlet	Marine Plants	NZ_FOOO01000010.1	71.255 (WP_011569884.1)	62.275 (WP_011569885.1)	78.753 (WP_011569883.1)
Alphaproteobacteria	Rhodobacterales	Roseobacteraceae	Roseobacter insulae YSTF-M11	cellular organisms;Bacteria;Pseudomonadota;Alphaproteobacteria;Rhodobacterales;Roseobacteraceae;Roseobacter	seawater samples collected from the Yellow Sea	Coastal	NZ_JAHXDN010000004.1	71.146 (WP_219504410.1)	69.939 (WP_219504407.1)	82.069 (WP_219504420.1)
Alphaproteobacteria	Rhodobacterales	Roseobacteraceae	Roseobacter litoralis Och 149	cellular organisms;Bacteria;Pseudomonadota;Alphaproteobacteria;Rhodobacterales;Roseobacteraceae;Roseobacter	Roseobacter litoralis Och 149 is a psychrophilic bacterium that was isolated from seaweed	Marine Plants	NC_015730.1	71.66 (WP_013960605.1)	62.275 (WP_013960604.1)	78.753 (WP_013960606.1)
Alphaproteobacteria	Rhodobacterales	Roseobacteraceae	Roseobacter ponti DSM 106830	cellular organisms;Bacteria;Pseudomonadota;Alphaproteobacteria;Rhodobacterales;Roseobacteraceae;Roseobacter	from seawater of the Yellow Sea	Coastal	NZ_CP048788.1	72.874 (WP_169639577.1)	65.569 (WP_169639576.1)	77.011 (WP_169639578.1)
Alphaproteobacteria	Rhodobacterales	Roseobacteraceae	Roseobacter sp. AzwK-3b	cellular organisms;Bacteria;Pseudomonadota;Alphaproteobacteria;Rhodobacterales;Roseobacteraceae;Roseobacter	Elkhorn Slough an estuary of Monterey Bay	Intertidal zone	ABCR01000001.1	78.656 (EDM72718.1)	72.121 (EDM72717.1)	80.92 (EDM72719.1)
Alphaproteobacteria	Rhodobacterales	Roseobacteraceae	Roseobacter sp. HKCCD6547	cellular organisms;Bacteria;Pseudomonadota;Alphaproteobacteria;Rhodobacterales;Roseobacteraceae;Roseobacter	Platygyra acuta in Hong Kong: Wong Wan Chau	Host-associated	NZ_WVIO01000003.1	74.308 (WP_171560086.1)	74.618 (WP_171560088.1)	85.977 (WP_145214280.1)
Alphaproteobacteria	Rhodobacterales	Roseobacteraceae	Roseobacter sp. MED193	cellular organisms;Bacteria;Pseudomonadota;Alphaproteobacteria;Rhodobacterales;Roseobacteraceae;Roseobacter	Mediterranean seawater enriched with a specific particulate matter	seawater	NZ_CH902583.1	79.447 (WP_009810903.1)	76.807 (WP_009810902.1)	84.368 (WP_009810904.1)
Alphaproteobacteria	Rhodobacterales	Roseobacteraceae	Roseobacter sp. OBYS 0001	cellular organisms;Bacteria;Pseudomonadota;Alphaproteobacteria;Rhodobacterales;Roseobacteraceae;Roseobacter	coastal seawater in Otsuchi Bay, Japan.	Coastal	NZ_BPES01000006.1	72.065 (WP_220800024.1)	61.976 (WP_220800023.1)	78.753 (WP_013960606.1)
Alphaproteobacteria	Rhodobacterales	Roseobacteraceae	Roseobacter sp. SK209-2-6	cellular organisms;Bacteria;Pseudomonadota;Alphaproteobacteria;Rhodobacterales;Roseobacteraceae;Roseobacter	2500m depth in the Arabian Sea	marine	NZ_AAYC01000003.1	73.518 (WP_008205395.1)	68.485 (WP_008205393.1)	85.057 (WP_008205397.1)
Alphaproteobacteria	Rhodobacterales	Roseobacteraceae	Roseovarius aestuarii KCTC 22174	cellular organisms;Bacteria;Pseudomonadota;Alphaproteobacteria;Rhodobacterales;Roseobacteraceae;Roseovarius	from tidal flat sediments，Yellow sea in Korea	Coastal	NZ_JAIMIB010000003.1	77.733 (WP_085799379.1)	72.393 (WP_085799378.1)	81.379 (WP_085799380.1)
Alphaproteobacteria	Rhodobacterales	Roseobacteraceae	Roseovarius aestuariivivens GHTF-24	cellular organisms;Bacteria;Pseudomonadota;Alphaproteobacteria;Rhodobacterales;Roseobacteraceae;Roseovarius	from tidal flat sediment	Intertidal zone	NZ_SJEY01000009.1	74.308 (WP_135506447.1)	71.166 (WP_135506446.1)	83.448 (WP_135506448.1)
Alphaproteobacteria	Rhodobacterales	Roseobacteraceae	Roseovarius albus CECT 7450	cellular organisms;Bacteria;Pseudomonadota;Alphaproteobacteria;Rhodobacterales;Roseobacteraceae;Roseovarius	from seawater collected off the coast of Vinaroz, Castellón, Spain.	Coastal	NZ_FWFX01000003.1	70.866 (WP_085804944.1)	65.031 (WP_085804943.1)	85.253 (WP_085804945.1)
Alphaproteobacteria	Rhodobacterales	Roseobacteraceae	Roseovarius atlanticus R12B	cellular organisms;Bacteria;Pseudomonadota;Alphaproteobacteria;Rhodobacterales;Roseobacteraceae;Roseovarius	Seawater of Atlantic Ocean	seawater	NZ_LAXJ01000025.1	73.913 (WP_057796134.1)	70.462 (WP_057796133.1)	84.828 (WP_057796135.1)
Alphaproteobacteria	Rhodobacterales	Roseobacteraceae	Roseovarius autotrophicus SHN287	cellular organisms;Bacteria;Pseudomonadota;Alphaproteobacteria;Rhodobacterales;Roseobacteraceae;Roseovarius	from a terrestrial mud volcano	terrestrial	NZ_JAGQDH010000019.1	76.113 (WP_247651322.1)	73.089 (WP_210879761.1)	81.149 (WP_210879759.1)
Alphaproteobacteria	Rhodobacterales	Roseobacteraceae	Roseovarius azorensis DSM 100674	cellular organisms;Bacteria;Pseudomonadota;Alphaproteobacteria;Rhodobacterales;Roseobacteraceae;Roseovarius	from a surface seawater sample collected at Espalamaca, Azores	seawater	NZ_FOAG01000006.1	80.237 (WP_093036232.1)	69.419 (WP_093036229.1)	82.069 (WP_093036235.1)
Alphaproteobacteria	Rhodobacterales	Roseobacteraceae	Roseovarius bejariae A21	cellular organisms;Bacteria;Pseudomonadota;Alphaproteobacteria;Rhodobacterales;Roseobacteraceae;Roseovarius	from a soil sample taken from Rambla Salada	Terrestrial soil	NZ_SZWE01000001.1	78.261 (WP_154149683.1)	71.56 (WP_154149681.1)	80 (WP_154149685.1)
Alphaproteobacteria	Rhodobacterales	Roseobacteraceae	Roseovarius carneus LXJ103	cellular organisms;Bacteria;Pseudomonadota;Alphaproteobacteria;Rhodobacterales;Roseobacteraceae;Roseovarius	from a coastal phytoplankton bloom in Xiamen	Coastal	NZ_JAHSPD010000002.1	79.098 (WP_109388461.1)	65.653 (WP_109388459.1)	81.062 (WP_109388463.1)
Alphaproteobacteria	Rhodobacterales	Roseobacteraceae	Roseovarius faecimaris MME-070	cellular organisms;Bacteria;Pseudomonadota;Alphaproteobacteria;Rhodobacterales;Roseobacteraceae;Roseovarius	soil	Terrestrial soil	NZ_CP034348.1	78.512 (WP_157708902.1)	65.138 (WP_157708903.1)	80.831 (WP_157708901.1)
Alphaproteobacteria	Rhodobacterales	Roseobacteraceae	Roseovarius gaetbuli CECT 8370	cellular organisms;Bacteria;Pseudomonadota;Alphaproteobacteria;Rhodobacterales;Roseobacteraceae;Roseovarius	Yellow sea	Coastal	NZ_FWFJ01000036.1	77.075 (WP_085828001.1)	69.88 (WP_085828000.1)	83.218 (WP_085828002.1)
Alphaproteobacteria	Rhodobacterales	Roseobacteraceae	Roseovarius halotolerans DSM 29507	cellular organisms;Bacteria;Pseudomonadota;Alphaproteobacteria;Rhodobacterales;Roseobacteraceae;Roseovarius	from deep seawater from the Sea of Japan in Korea	seawater	NZ_RBXI01000006.1	75.099 (WP_085818841.1)	71.037 (WP_085818840.1)	81.379 (WP_085818842.1)
Alphaproteobacteria	Rhodobacterales	Roseobacteraceae	Roseovarius litoreus DSM 28249	cellular organisms;Bacteria;Pseudomonadota;Alphaproteobacteria;Rhodobacterales;Roseobacteraceae;Roseovarius	from seawater of southern coast of Korean peninsula	Coastal	NZ_FRCB01000010.1	78.656 (WP_149780622.1)	72.121 (WP_149780623.1)	81.149 (WP_149780621.1)
Alphaproteobacteria	Rhodobacterales	Roseobacteraceae	Roseovarius litorisediminis CECT 8287	cellular organisms;Bacteria;Pseudomonadota;Alphaproteobacteria;Rhodobacterales;Roseobacteraceae;Roseovarius	from tidal flat sediment	Intertidal zone	NZ_FWFL01000002.1	80.162 (WP_085891274.1)	68.997 (WP_085891273.1)	82.759 (WP_085891275.1)
Alphaproteobacteria	Rhodobacterales	Roseobacteraceae	Roseovarius lutimaris DSM 28463	cellular organisms;Bacteria;Pseudomonadota;Alphaproteobacteria;Rhodobacterales;Roseobacteraceae;Roseovarius	from marine tidal flat	Coastal	NZ_FOVP01000017.1	75.889 (WP_092840708.1)	68.788 (WP_092840706.1)	82.759 (WP_092840710.1)
Alphaproteobacteria	Rhodobacterales	Roseobacteraceae	Roseovarius marisflavi DSM 29327	cellular organisms;Bacteria;Pseudomonadota;Alphaproteobacteria;Rhodobacterales;Roseobacteraceae;Roseovarius	from amphioxus breeding zone	Coastal	NZ_FRBN01000009.1	77.075 (WP_073197560.1)	69.697 (WP_073197562.1)	83.218 (WP_073197557.1)
Alphaproteobacteria	Rhodobacterales	Roseobacteraceae	Roseovarius mucosus DSM 17069	cellular organisms;Bacteria;Pseudomonadota;Alphaproteobacteria;Rhodobacterales;Roseobacteraceae;Roseovarius	from Alexandrium ostenfeldii	Host-associated	NZ_KN293976.1	79.842 (WP_037270272.1)	69.725 (WP_037270273.1)	85.747 (WP_037270270.1)
Alphaproteobacteria	Rhodobacterales	Roseobacteraceae	Roseovarius mucosus SMR3	cellular organisms;Bacteria;Pseudomonadota;Alphaproteobacteria;Rhodobacterales;Roseobacteraceae;Roseovarius	from diatom Skeletonema marinoi	Host-associated	NZ_CP020474.1	79.447 (WP_081507416.1)	70.948 (WP_081507415.1)	84.368 (WP_081507417.1)
Alphaproteobacteria	Rhodobacterales	Roseobacteraceae	Roseovarius nubinhibens ISM	cellular organisms;Bacteria;Pseudomonadota;Alphaproteobacteria;Rhodobacterales;Roseobacteraceae;Roseovarius	Surface waters of the Caribbean Sea	seawater	NZ_CH724156.1	73.79 (WP_040617861.1)	70.859 (WP_009813028.1)	86.207 (WP_009813026.1)
Alphaproteobacteria	Rhodobacterales	Roseobacteraceae	Roseovarius sp. 217	cellular organisms;Bacteria;Pseudomonadota;Alphaproteobacteria;Rhodobacterales;Roseobacteraceae;Roseovarius	Coastal seawater	Coastal	NZ_CH902584.1	77.866 (WP_009817085.1)	70.336 (WP_009817086.1)	83.678 (WP_009817084.1)
Alphaproteobacteria	Rhodobacterales	Roseobacteraceae	Roseovarius sp. A-2	cellular organisms;Bacteria;Pseudomonadota;Alphaproteobacteria;Rhodobacterales;Roseobacteraceae;Roseovarius	from iodide-rich natural gas brine water in Chiba, Japan	0	NZ_BDIY01000017.1	74.308 (WP_080458044.1)	72.086 (WP_080458043.1)	84.598 (WP_080458045.1)
Alphaproteobacteria	Rhodobacterales	Roseobacteraceae	Roseovarius sp. A46	cellular organisms;Bacteria;Pseudomonadota;Alphaproteobacteria;Rhodobacterales;Roseobacteraceae;Roseovarius	hypersaline soil	Terrestrial soil	NZ_PVWS01000005.1	76.378 (WP_129431810.1)	72.866 (WP_129431811.1)	80.69 (WP_129431809.1)
Alphaproteobacteria	Rhodobacterales	Roseobacteraceae	Roseovarius sp. AK1035	cellular organisms;Bacteria;Pseudomonadota;Alphaproteobacteria;Rhodobacterales;Roseobacteraceae;Roseovarius	from culture of Roseovarius sp. TM1035	0	NZ_CP030099.1	79.051 (WP_008279641.1)	70.336 (WP_008279642.1)	84.138 (WP_008279640.1)
Alphaproteobacteria	Rhodobacterales	Roseobacteraceae	Roseovarius sp. EC-HK134	cellular organisms;Bacteria;Pseudomonadota;Alphaproteobacteria;Rhodobacterales;Roseobacteraceae;Roseovarius	from Ectocarpus subulatus cultures	Host-associated	NZ_LR701544.1	79.842 (WP_151977853.1)	70.336 (WP_008279642.1)	84.138 (WP_151977855.1)
Alphaproteobacteria	Rhodobacterales	Roseobacteraceae	Roseovarius sp. EGI FJ00037	cellular organisms;Bacteria;Pseudomonadota;Alphaproteobacteria;Rhodobacterales;Roseobacteraceae;Roseovarius	from a saline lake sediment enrichment, Xinjiang	lake	NZ_JAPTNL010000014.1	75.494 (WP_268955824.1)	71.037 (WP_268955823.1)	81.839 (WP_268955825.1)
Alphaproteobacteria	Rhodobacterales	Roseobacteraceae	Roseovarius sp. EL26	cellular organisms;Bacteria;Pseudomonadota;Alphaproteobacteria;Rhodobacterales;Roseobacteraceae;Roseovarius	from the gorgonian coral Eunicella labiata	Host-associated	NZ_OUMZ01000001.1	70.866 (WP_120498990.1)	63.914 (WP_120498989.1)	85.517 (WP_120498991.1)
Alphaproteobacteria	Rhodobacterales	Roseobacteraceae	Roseovarius sp. JS7-11	cellular organisms;Bacteria;Pseudomonadota;Alphaproteobacteria;Rhodobacterales;Roseobacteraceae;Roseovarius	surface water from the Jiulong River	seawater	JXTF01000002.1	76.68 (TBX29455.1)	70.482 (TBX29454.1)	84.368 (TBX29456.1)
Alphaproteobacteria	Rhodobacterales	Roseobacteraceae	Roseovarius sp. THAF27	cellular organisms;Bacteria;Pseudomonadota;Alphaproteobacteria;Rhodobacterales;Roseobacteraceae;Roseovarius	Microplastic colonizing bacteria	0	NZ_CP045393.1	72.727 (WP_152493141.1)	70.769 (WP_152493140.1)	83.908 (WP_152493142.1)
Alphaproteobacteria	Rhodobacterales	Roseobacteraceae	Roseovarius sp. THAF8	cellular organisms;Bacteria;Pseudomonadota;Alphaproteobacteria;Rhodobacterales;Roseobacteraceae;Roseovarius	Microplastic colonizing bacteria	0	NZ_CP045410.1	73.123 (WP_152497785.1)	70.769 (WP_152497786.1)	84.138 (WP_152497784.1)
Alphaproteobacteria	Rhodobacterales	Roseobacteraceae	Roseovarius sp. TM1035	cellular organisms;Bacteria;Pseudomonadota;Alphaproteobacteria;Rhodobacterales;Roseobacteraceae;Roseovarius	from Pfiesteria piscicida	Host-associated	NZ_ABCL01000001.1	79.051 (WP_008279641.1)	70.336 (WP_008279642.1)	84.138 (WP_008279640.1)
Alphaproteobacteria	Rhodobacterales	Roseobacteraceae	Roseovarius tolerans DSM 11457	cellular organisms;Bacteria;Pseudomonadota;Alphaproteobacteria;Rhodobacterales;Roseobacteraceae;Roseovarius	from hypersaline lake in East Antarctica	lake	NZ_FOBO01000002.1	74.308 (WP_074784956.1)	74.233 (WP_074784955.1)	85.517 (WP_074784957.1)
Alphaproteobacteria	Rhodobacterales	Roseobacteraceae	Rubricella aquisinus DSM 103377	cellular organisms;Bacteria;Pseudomonadota;Alphaproteobacteria;Rhodobacterales;Roseobacteraceae;Rubricella	from coast of Yellow Sea, Jiaozhou Bay	Coastal	NZ_JACIJS010000007.1	71.937 (WP_184011942.1)	67.169 (WP_184011944.1)	72.644 (WP_184011940.1)
Alphaproteobacteria	Rhodobacterales	Roseobacteraceae	Ruegeria arenilitoris CECT 8715	cellular organisms;Bacteria;Pseudomonadota;Alphaproteobacteria;Rhodobacterales;Roseobacteraceae;Ruegeria	seashore sand around a seaweed farm at Geoje island in South Korea	Intertidal sediments	NZ_FXYG01000004.1	77.47 (WP_093964493.1)	67.485 (WP_093964494.1)	83.18 (WP_093964492.1)
Alphaproteobacteria	Rhodobacterales	Roseobacteraceae	Ruegeria arenilitoris DP3N14-3	cellular organisms;Bacteria;Pseudomonadota;Alphaproteobacteria;Rhodobacterales;Roseobacteraceae;Ruegeria	from the seashore sand around a seaweed farm	coastal	NZ_JAHVJT010000002.1	76.285 (WP_170390790.1)	65.749 (WP_222457252.1)	83.41 (WP_170440424.1)
Alphaproteobacteria	Rhodobacterales	Roseobacteraceae	Ruegeria arenilitoris DP6N0-3	cellular organisms;Bacteria;Pseudomonadota;Alphaproteobacteria;Rhodobacterales;Roseobacteraceae;Ruegeria	from the seashore sand around a seaweed farm	coastal	NZ_JAIVLT010000009.1	71.146 (WP_170362107.1)	66.258 (WP_170350912.1)	81.149 (WP_170350910.1)
Alphaproteobacteria	Rhodobacterales	Roseobacteraceae	Ruegeria arenilitoris HKCCA0154	cellular organisms;Bacteria;Pseudomonadota;Alphaproteobacteria;Rhodobacterales;Roseobacteraceae;Ruegeria	Coral skeleton（Hong Kong: Ngo Mei Chau）	Host-associated	NZ_WQDD01000002.1	76.285 (WP_170390790.1)	65.749 (WP_170390791.1)	83.18 (WP_170390789.1)
Alphaproteobacteria	Rhodobacterales	Roseobacteraceae	Ruegeria arenilitoris HKCCA0238	cellular organisms;Bacteria;Pseudomonadota;Alphaproteobacteria;Rhodobacterales;Roseobacteraceae;Ruegeria	Coral skeleton（Hong Kong: Ngo Mei Chau）	Host-associated	NZ_WQDP01000008.1	71.146 (WP_170377977.1)	66.258 (WP_170350912.1)	81.149 (WP_170350910.1)
Alphaproteobacteria	Rhodobacterales	Roseobacteraceae	Ruegeria arenilitoris HKCCA0240	cellular organisms;Bacteria;Pseudomonadota;Alphaproteobacteria;Rhodobacterales;Roseobacteraceae;Ruegeria	Coral skeleton（Hong Kong: Ngo Mei Chau）	Host-associated	NZ_WQDC01000001.1	77.075 (WP_170441382.1)	66.055 (WP_170340247.1)	83.18 (WP_170367760.1)
Alphaproteobacteria	Rhodobacterales	Roseobacteraceae	Ruegeria arenilitoris HKCCA0501	cellular organisms;Bacteria;Pseudomonadota;Alphaproteobacteria;Rhodobacterales;Roseobacteraceae;Ruegeria	Coral skeleton（Hong Kong: Ngo Mei Chau）	Host-associated	NZ_WQED01000001.1	76.68 (WP_170527393.1)	65.749 (WP_170527395.1)	83.18 (WP_170367760.1)
Alphaproteobacteria	Rhodobacterales	Roseobacteraceae	Ruegeria arenilitoris HKCCA0510	cellular organisms;Bacteria;Pseudomonadota;Alphaproteobacteria;Rhodobacterales;Roseobacteraceae;Ruegeria	Coral skeleton（Hong Kong: Ngo Mei Chau）	Host-associated	NZ_WQDB01000001.1	76.68 (WP_170436171.1)	65.749 (WP_170405187.1)	83.41 (WP_170405193.1)
Alphaproteobacteria	Rhodobacterales	Roseobacteraceae	Ruegeria arenilitoris HKCCA0515	cellular organisms;Bacteria;Pseudomonadota;Alphaproteobacteria;Rhodobacterales;Roseobacteraceae;Ruegeria	Coral skeleton（Hong Kong: Ngo Mei Chau）	Host-associated	NZ_WQDA01000001.1	76.68 (WP_170365143.1)	66.667 (WP_170365145.1)	83.18 (WP_170365141.1)
Alphaproteobacteria	Rhodobacterales	Roseobacteraceae	Ruegeria arenilitoris HKCCA0519	cellular organisms;Bacteria;Pseudomonadota;Alphaproteobacteria;Rhodobacterales;Roseobacteraceae;Ruegeria	Coral skeleton（Hong Kong: Ngo Mei Chau）	Host-associated	NZ_WQCZ01000001.1	76.285 (WP_170369875.1)	66.258 (WP_170369873.1)	83.641 (WP_170369877.1)
Alphaproteobacteria	Rhodobacterales	Roseobacteraceae	Ruegeria arenilitoris HKCCA4692	cellular organisms;Bacteria;Pseudomonadota;Alphaproteobacteria;Rhodobacterales;Roseobacteraceae;Ruegeria	Coral skeleton（Hong Kong: Ngo Mei Chau）	Host-associated	NZ_WQFZ01000007.1	71.542 (WP_170507205.1)	66.258 (WP_170578197.1)	81.149 (WP_170350910.1)
Alphaproteobacteria	Rhodobacterales	Roseobacteraceae	Ruegeria arenilitoris HKCCA4775	cellular organisms;Bacteria;Pseudomonadota;Alphaproteobacteria;Rhodobacterales;Roseobacteraceae;Ruegeria	Coral skeleton（Hong Kong: Ngo Mei Chau）	Host-associated	NZ_WQHQ01000003.1	75.889 (WP_170460126.1)	64.832 (WP_170460128.1)	82.949 (WP_170444247.1)
Alphaproteobacteria	Rhodobacterales	Roseobacteraceae	Ruegeria arenilitoris HKCCA4777	cellular organisms;Bacteria;Pseudomonadota;Alphaproteobacteria;Rhodobacterales;Roseobacteraceae;Ruegeria	Macroalgal ambient sediment（Hong Kong: Wong Wan Chau）	sediments	NZ_WQHP01000009.1	73.518 (WP_170468968.1)	69.018 (WP_170468971.1)	81.379 (WP_170468965.1)
Alphaproteobacteria	Rhodobacterales	Roseobacteraceae	Ruegeria arenilitoris HKCCA5275	cellular organisms;Bacteria;Pseudomonadota;Alphaproteobacteria;Rhodobacterales;Roseobacteraceae;Ruegeria	Coral skeleton（Hong Kong: Ngo Mei Chau）	Host-associated	NZ_WQHO01000001.1	76.68 (WP_170598967.1)	66.055 (WP_170340247.1)	83.18 (WP_170598969.1)
Alphaproteobacteria	Rhodobacterales	Roseobacteraceae	Ruegeria arenilitoris HKCCA5369	cellular organisms;Bacteria;Pseudomonadota;Alphaproteobacteria;Rhodobacterales;Roseobacteraceae;Ruegeria	Coral skeleton（Hong Kong: Ngo Mei Chau）	Host-associated	NZ_WQHN01000002.1	76.68 (WP_170451138.1)	66.055 (WP_170340247.1)	83.641 (WP_170451140.1)
Alphaproteobacteria	Rhodobacterales	Roseobacteraceae	Ruegeria arenilitoris HKCCA5403	cellular organisms;Bacteria;Pseudomonadota;Alphaproteobacteria;Rhodobacterales;Roseobacteraceae;Ruegeria	Coral skeleton（Hong Kong: Ngo Mei Chau）	Host-associated	NZ_WQHM01000001.1	76.68 (WP_170444250.1)	65.443 (WP_170444254.1)	82.949 (WP_170444247.1)
Alphaproteobacteria	Rhodobacterales	Roseobacteraceae	Ruegeria arenilitoris HKCCA5546	cellular organisms;Bacteria;Pseudomonadota;Alphaproteobacteria;Rhodobacterales;Roseobacteraceae;Ruegeria	Coral skeleton（Hong Kong: Ngo Mei Chau）	Host-associated	NZ_WQHL01000002.1	76.68 (WP_170451138.1)	66.055 (WP_170340247.1)	83.641 (WP_170451140.1)
Alphaproteobacteria	Rhodobacterales	Roseobacteraceae	Ruegeria arenilitoris HKCCA5708	cellular organisms;Bacteria;Pseudomonadota;Alphaproteobacteria;Rhodobacterales;Roseobacteraceae;Ruegeria	Coral skeleton（Hong Kong: Ngo Mei Chau）	Host-associated	NZ_WQHK01000001.1	76.285 (WP_170454166.1)	65.749 (WP_170593074.1)	83.871 (WP_170454165.1)
Alphaproteobacteria	Rhodobacterales	Roseobacteraceae	Ruegeria arenilitoris HKCCA5725	cellular organisms;Bacteria;Pseudomonadota;Alphaproteobacteria;Rhodobacterales;Roseobacteraceae;Ruegeria	Coral skeleton（Hong Kong: Ngo Mei Chau）	Host-associated	NZ_WQHJ01000002.1	76.68 (WP_170340245.1)	66.055 (WP_170340247.1)	82.949 (WP_170340243.1)
Alphaproteobacteria	Rhodobacterales	Roseobacteraceae	Ruegeria arenilitoris HKCCA5739	cellular organisms;Bacteria;Pseudomonadota;Alphaproteobacteria;Rhodobacterales;Roseobacteraceae;Ruegeria	Sargassum hemiphyllum （Hong Kong: Wong Wan Chau）	Marine Plants	NZ_WQIH01000002.1	73.123 (WP_170476031.1)	69.018 (WP_170603895.1)	82.069 (WP_170603894.1)
Alphaproteobacteria	Rhodobacterales	Roseobacteraceae	Ruegeria arenilitoris HKCCA5923	cellular organisms;Bacteria;Pseudomonadota;Alphaproteobacteria;Rhodobacterales;Roseobacteraceae;Ruegeria	Coral skeleton（Hong Kong: Ngo Mei Chau）	Host-associated	NZ_WQHH01000003.1	76.68 (WP_170434209.1)	66.361 (WP_170356997.1)	83.41 (WP_170356995.1)
Alphaproteobacteria	Rhodobacterales	Roseobacteraceae	Ruegeria arenilitoris HKCCA5930	cellular organisms;Bacteria;Pseudomonadota;Alphaproteobacteria;Rhodobacterales;Roseobacteraceae;Ruegeria	Sargassum hemiphyllum （Hong Kong: Wong Wan Chau）	Marine Plants	NZ_WQHG01000001.1	75.889 (WP_170585127.1)	65.749 (WP_170585130.1)	82.949 (WP_170585124.1)
Alphaproteobacteria	Rhodobacterales	Roseobacteraceae	Ruegeria arenilitoris HKCCA5932	cellular organisms;Bacteria;Pseudomonadota;Alphaproteobacteria;Rhodobacterales;Roseobacteraceae;Ruegeria	Coral skeleton（Hong Kong: Ngo Mei Chau）	Host-associated	NZ_WQHF01000001.1	76.68 (WP_170440425.1)	66.361 (WP_170356997.1)	83.41 (WP_170440424.1)
Alphaproteobacteria	Rhodobacterales	Roseobacteraceae	Ruegeria arenilitoris HKCCA6269	cellular organisms;Bacteria;Pseudomonadota;Alphaproteobacteria;Rhodobacterales;Roseobacteraceae;Ruegeria	Macroalgal ambient sediment（Hong Kong: Wong Wan Chau）	sediments	NZ_WQHE01000007.1	73.913 (WP_170427197.1)	67.791 (WP_170427196.1)	80.92 (WP_170427198.1)
Alphaproteobacteria	Rhodobacterales	Roseobacteraceae	Ruegeria arenilitoris HKCCA6437	cellular organisms;Bacteria;Pseudomonadota;Alphaproteobacteria;Rhodobacterales;Roseobacteraceae;Ruegeria	Coral skeleton（Hong Kong: Ngo Mei Chau）	Host-associated	NZ_WQEC01000002.1	77.075 (WP_170524706.1)	66.055 (WP_170524707.1)	82.949 (WP_170524704.1)
Alphaproteobacteria	Rhodobacterales	Roseobacteraceae	Ruegeria arenilitoris HKCCA6764	cellular organisms;Bacteria;Pseudomonadota;Alphaproteobacteria;Rhodobacterales;Roseobacteraceae;Ruegeria	Coral skeleton（Hong Kong: Ngo Mei Chau）	Host-associated	NZ_WQHD01000001.1	76.68 (WP_170581943.1)	65.749 (WP_170581941.1)	83.18 (WP_170367760.1)
Alphaproteobacteria	Rhodobacterales	Roseobacteraceae	Ruegeria arenilitoris HKCCC1153	cellular organisms;Bacteria;Pseudomonadota;Alphaproteobacteria;Rhodobacterales;Roseobacteraceae;Ruegeria	Sargassum hemiphyllum （Hong Kong: Wong Wan Chau）	Marine Plants	NZ_WQHX01000002.1	73.123 (WP_170476031.1)	68.712 (WP_170476032.1)	82.299 (WP_170476029.1)
Alphaproteobacteria	Rhodobacterales	Roseobacteraceae	Ruegeria arenilitoris HKCCD6120	cellular organisms;Bacteria;Pseudomonadota;Alphaproteobacteria;Rhodobacterales;Roseobacteraceae;Ruegeria	Coral skeleton（Hong Kong: Ngo Mei Chau）	Host-associated	NZ_WPZV01000002.1	76.285 (WP_170339635.1)	66.055 (WP_170339637.1)	82.719 (WP_170339633.1)
Alphaproteobacteria	Rhodobacterales	Roseobacteraceae	Ruegeria arenilitoris HKCCD6168	cellular organisms;Bacteria;Pseudomonadota;Alphaproteobacteria;Rhodobacterales;Roseobacteraceae;Ruegeria	Coral skeleton（Hong Kong: Ngo Mei Chau）	Host-associated	NZ_WQCH01000008.1	71.542 (WP_170507205.1)	65.951 (WP_170507209.1)	81.149 (WP_170350910.1)
Alphaproteobacteria	Rhodobacterales	Roseobacteraceae	Ruegeria arenilitoris HKCCD6232	cellular organisms;Bacteria;Pseudomonadota;Alphaproteobacteria;Rhodobacterales;Roseobacteraceae;Ruegeria	Coral skeleton（Hong Kong: Ngo Mei Chau）	Host-associated	NZ_WPZU01000001.1	76.68 (WP_170367762.1)	66.055 (WP_170367765.1)	83.18 (WP_170367760.1)
Alphaproteobacteria	Rhodobacterales	Roseobacteraceae	Ruegeria arenilitoris HKCCD6425	cellular organisms;Bacteria;Pseudomonadota;Alphaproteobacteria;Rhodobacterales;Roseobacteraceae;Ruegeria	Coral skeleton（Hong Kong: Ngo Mei Chau）	Host-associated	NZ_WPZT01000001.1	77.075 (WP_170371862.1)	66.258 (WP_170371860.1)	83.18 (WP_170371864.1)
Alphaproteobacteria	Rhodobacterales	Roseobacteraceae	Ruegeria arenilitoris HKCCD6430	cellular organisms;Bacteria;Pseudomonadota;Alphaproteobacteria;Rhodobacterales;Roseobacteraceae;Ruegeria	Coral skeleton（Hong Kong: Ngo Mei Chau）	Host-associated	NZ_WQCA01000051.1	75.591 (WP_170337144.1)	67.485 (WP_170337142.1)	85.517 (WP_170337146.1)
Alphaproteobacteria	Rhodobacterales	Roseobacteraceae	Ruegeria arenilitoris HKCCD6598	cellular organisms;Bacteria;Pseudomonadota;Alphaproteobacteria;Rhodobacterales;Roseobacteraceae;Ruegeria	Coral skeleton（Hong Kong: Ngo Mei Chau）	Host-associated	NZ_WQCT01000001.1	76.285 (WP_170509027.1)	66.258 (WP_170369873.1)	83.641 (WP_170509029.1)
Alphaproteobacteria	Rhodobacterales	Roseobacteraceae	Ruegeria arenilitoris HKCCD8206	cellular organisms;Bacteria;Pseudomonadota;Alphaproteobacteria;Rhodobacterales;Roseobacteraceae;Ruegeria	Coral skeleton（Hong Kong: Ngo Mei Chau）	Host-associated	NZ_WQBP01000008.1	71.146 (WP_170362107.1)	66.667 (WP_170362108.1)	81.149 (WP_170350910.1)
Alphaproteobacteria	Rhodobacterales	Roseobacteraceae	Ruegeria arenilitoris HKCCD8343	cellular organisms;Bacteria;Pseudomonadota;Alphaproteobacteria;Rhodobacterales;Roseobacteraceae;Ruegeria	Coral skeleton（Hong Kong: Ngo Mei Chau）	Host-associated	NZ_WPZS01000003.1	75.889 (WP_170365079.1)	66.055 (WP_170340247.1)	83.41 (WP_170365081.1)
Alphaproteobacteria	Rhodobacterales	Roseobacteraceae	Ruegeria arenilitoris HKCCD8500	cellular organisms;Bacteria;Pseudomonadota;Alphaproteobacteria;Rhodobacterales;Roseobacteraceae;Ruegeria	Coral skeleton（Hong Kong: Ngo Mei Chau）	Host-associated	NZ_WPZR01000001.1	77.075 (WP_170537904.1)	66.055 (WP_170537905.1)	83.641 (WP_170537902.1)
Alphaproteobacteria	Rhodobacterales	Roseobacteraceae	Ruegeria arenilitoris HKCCD8755	cellular organisms;Bacteria;Pseudomonadota;Alphaproteobacteria;Rhodobacterales;Roseobacteraceae;Ruegeria	Coral skeleton（Hong Kong: Ngo Mei Chau）	Host-associated	NZ_WQBL01000008.1	71.146 (WP_170377977.1)	66.258 (WP_170350912.1)	81.149 (WP_170350910.1)
Alphaproteobacteria	Rhodobacterales	Roseobacteraceae	Ruegeria arenilitoris HKCCD8929-2	cellular organisms;Bacteria;Pseudomonadota;Alphaproteobacteria;Rhodobacterales;Roseobacteraceae;Ruegeria	Coral skeleton (Hong Kong: Ngo Mei Chau)	Host-associated	NZ_WPZQ01000003.1	71.542 (WP_170332090.1)	68.098 (WP_170332087.1)	85.977 (WP_155150209.1)
Alphaproteobacteria	Rhodobacterales	Roseobacteraceae	Ruegeria arenilitoris HKCCD9083	cellular organisms;Bacteria;Pseudomonadota;Alphaproteobacteria;Rhodobacterales;Roseobacteraceae;Ruegeria	Coral skeleton（Hong Kong: Ngo Mei Chau）	Host-associated	NZ_WPZP01000001.1	76.285 (WP_170356996.1)	66.361 (WP_170356997.1)	83.41 (WP_170356995.1)
Alphaproteobacteria	Rhodobacterales	Roseobacteraceae	Ruegeria arenilitoris HKCCD9190	cellular organisms;Bacteria;Pseudomonadota;Alphaproteobacteria;Rhodobacterales;Roseobacteraceae;Ruegeria	Coral skeleton（Hong Kong: Ngo Mei Chau）	Host-associated	NZ_WPZM01000002.1	76.68 (WP_170420143.1)	65.749 (WP_170390791.1)	83.18 (WP_170420142.1)
Alphaproteobacteria	Rhodobacterales	Roseobacteraceae	Ruegeria arenilitoris HKCCD9204	cellular organisms;Bacteria;Pseudomonadota;Alphaproteobacteria;Rhodobacterales;Roseobacteraceae;Ruegeria	Coral skeleton（Hong Kong: Ngo Mei Chau）	Host-associated	NZ_WPYQ01000007.1	71.146 (WP_170350911.1)	66.258 (WP_170350912.1)	80.92 (WP_170413445.1)
Alphaproteobacteria	Rhodobacterales	Roseobacteraceae	Ruegeria atlantica CECT 4292	cellular organisms;Bacteria;Pseudomonadota;Alphaproteobacteria;Rhodobacterales;Roseobacteraceae;Ruegeria	Sediment from marine upwelling area in Atlantic Ocean off the coast of northwestern Africa	Open Ocean	NZ_CYPU01000072.1	72.727 (WP_058279407.1)	67.278 (WP_058279408.1)	80.876 (WP_058279406.1)
Alphaproteobacteria	Rhodobacterales	Roseobacteraceae	Ruegeria atlantica CECT 4293	cellular organisms;Bacteria;Pseudomonadota;Alphaproteobacteria;Rhodobacterales;Roseobacteraceae;Ruegeria	Sediment from marine upwelling area in Atlantic Ocean off the coast of northwestern Africa	Open Ocean	NZ_CYPS01000067.1	73.518 (WP_058275423.1)	67.584 (WP_058275424.1)	80.415 (WP_058275422.1)
Alphaproteobacteria	Rhodobacterales	Roseobacteraceae	Ruegeria atlantica HKCCA5752	cellular organisms;Bacteria;Pseudomonadota;Alphaproteobacteria;Rhodobacterales;Roseobacteraceae;Ruegeria	Macroalgal ambient sediment（Hong Kong: Wong Wan Chau）	sediment	NZ_WQFE01000001.1	70.751 (WP_170409881.1)	67.278 (WP_170409879.1)	80.92 (WP_170409884.1)
Alphaproteobacteria	Rhodobacterales	Roseobacteraceae	Ruegeria atlantica HKCCD6128	cellular organisms;Bacteria;Pseudomonadota;Alphaproteobacteria;Rhodobacterales;Roseobacteraceae;Ruegeria	from coral	Host-associated	NZ_WQCI01000012.1	71.146 (WP_170381991.1)	67.576 (WP_170381992.1)	80.46 (WP_170381990.1)
Alphaproteobacteria	Rhodobacterales	Roseobacteraceae	Ruegeria atlantica HKCCD6212	cellular organisms;Bacteria;Pseudomonadota;Alphaproteobacteria;Rhodobacterales;Roseobacteraceae;Ruegeria	Coral skeleton（Hong Kong: Ngo Mei Chau）	Host-associated	NZ_WQCG01000002.1	71.146 (WP_170560462.1)	66.972 (WP_170560460.1)	81.149 (WP_170560465.1)
Alphaproteobacteria	Rhodobacterales	Roseobacteraceae	Ruegeria atlantica HKCCD6218	cellular organisms;Bacteria;Pseudomonadota;Alphaproteobacteria;Rhodobacterales;Roseobacteraceae;Ruegeria	from coral	Host-associated	NZ_WQCF01000002.1	71.146 (WP_170381991.1)	67.576 (WP_170381992.1)	80.46 (WP_170381990.1)
Alphaproteobacteria	Rhodobacterales	Roseobacteraceae	Ruegeria atlantica HKCCD6238	cellular organisms;Bacteria;Pseudomonadota;Alphaproteobacteria;Rhodobacterales;Roseobacteraceae;Ruegeria	from coral	Host-associated	NZ_WVQY01000001.1	71.937 (WP_171362835.1)	68.405 (WP_171362836.1)	81.609 (WP_171115843.1)
Alphaproteobacteria	Rhodobacterales	Roseobacteraceae	Ruegeria atlantica HKCCD7052	cellular organisms;Bacteria;Pseudomonadota;Alphaproteobacteria;Rhodobacterales;Roseobacteraceae;Ruegeria	from coral	Host-associated	NZ_WQCX01000009.1	71.937 (WP_170517229.1)	65.951 (WP_170517230.1)	80.92 (WP_170517228.1)
Alphaproteobacteria	Rhodobacterales	Roseobacteraceae	Ruegeria atlantica HKCCD9150	cellular organisms;Bacteria;Pseudomonadota;Alphaproteobacteria;Rhodobacterales;Roseobacteraceae;Ruegeria	from coral	Host-associated	NZ_WQBE01000007.1	71.146 (WP_170377977.1)	66.258 (WP_170350912.1)	81.149 (WP_170350910.1)
Alphaproteobacteria	Rhodobacterales	Roseobacteraceae	Ruegeria atlantica HKCCD9162	cellular organisms;Bacteria;Pseudomonadota;Alphaproteobacteria;Rhodobacterales;Roseobacteraceae;Ruegeria	from coral	Host-associated	NZ_WQBD01000008.1	71.146 (WP_170350911.1)	66.258 (WP_170552714.1)	80.92 (WP_170552717.1)
Alphaproteobacteria	Rhodobacterales	Roseobacteraceae	Ruegeria conchae DSM 29317	cellular organisms;Bacteria;Pseudomonadota;Alphaproteobacteria;Rhodobacterales;Roseobacteraceae;Ruegeria	ark clam (Scapharca broughtonii)	Host-associated	NZ_RCCT01000001.1	70.751 (WP_010441974.1)	69.939 (WP_010441975.1)	85.287 (WP_010441973.1)
Alphaproteobacteria	Rhodobacterales	Roseobacteraceae	Ruegeria conchae TW15	cellular organisms;Bacteria;Pseudomonadota;Alphaproteobacteria;Rhodobacterales;Roseobacteraceae;Ruegeria	tissue homogenate obtained from an ark clam from the South Sea of Korea	Host-associated	NZ_AEYW01000013.1	70.751 (WP_010441974.1)	69.939 (WP_010441975.1)	85.287 (WP_010441973.1)
Alphaproteobacteria	Rhodobacterales	Roseobacteraceae	Ruegeria denitrificans CECT 5091	cellular organisms;Bacteria;Pseudomonadota;Alphaproteobacteria;Rhodobacterales;Roseobacteraceae;Ruegeria	oysters harvested off the Spanish Mediterranean coast.	Host-associated	NZ_CYUD01000010.1	71.542 (WP_058282848.1)	68.712 (WP_058282847.1)	80.92 (WP_058282849.1)
Alphaproteobacteria	Rhodobacterales	Roseobacteraceae	Ruegeria faecimaris DSM 28009	cellular organisms;Bacteria;Pseudomonadota;Alphaproteobacteria;Rhodobacterales;Roseobacteraceae;Ruegeria	sediment from tidal flat	Intertidal sediments	NZ_FXTE01000007.1	73.123 (WP_142637707.1)	69.632 (WP_142637710.1)	85.057 (WP_142637705.1)
Alphaproteobacteria	Rhodobacterales	Roseobacteraceae	Ruegeria haliotis B1Z28	cellular organisms;Bacteria;Pseudomonadota;Alphaproteobacteria;Rhodobacterales;Roseobacteraceae;Ruegeria	from Haliotis rubra	Host-associated	NZ_JABXWT010000017.1	83.004 (WP_176867075.1)	77.108 (WP_176867076.1)	85.287 (WP_176867074.1)
Alphaproteobacteria	Rhodobacterales	Roseobacteraceae	Ruegeria halocynthiae DSM 27839	cellular organisms;Bacteria;Pseudomonadota;Alphaproteobacteria;Rhodobacterales;Roseobacteraceae;Ruegeria	marine sediment, Masan Bay	Coastal（sediment）	NZ_FNNP01000001.1	70.04 (WP_074733824.1)	67.89 (WP_074733826.1)	81.379 (WP_074733822.1)
Alphaproteobacteria	Rhodobacterales	Roseobacteraceae	Ruegeria halocynthiae MOLA R1/13b	cellular organisms;Bacteria;Pseudomonadota;Alphaproteobacteria;Rhodobacterales;Roseobacteraceae;Ruegeria	from the Mediterranean sea sponge Crambe crambe	Host-associated	NZ_JQEZ01000001.1	72.727 (WP_037308768.1)	68.405 (WP_037308765.1)	80.92 (WP_037308770.1)
Alphaproteobacteria	Rhodobacterales	Roseobacteraceae	Ruegeria intermedia DSM 29341	cellular organisms;Bacteria;Pseudomonadota;Alphaproteobacteria;Rhodobacterales;Roseobacteraceae;Ruegeria	coastel hot spring on a volcanic island	Coastal	NZ_FQVK01000016.1	76.285 (WP_149776323.1)	66.972 (WP_149776324.1)	83.18 (WP_149776322.1)
Alphaproteobacteria	Rhodobacterales	Roseobacteraceae	Ruegeria lacuscaerulensis HKCCA6346	cellular organisms;Bacteria;Pseudomonadota;Alphaproteobacteria;Rhodobacterales;Roseobacteraceae;Ruegeria	a freshwater lake in Iceland.	lake	NZ_WQGU01000011.1	75.099 (WP_170755110.1)	68.293 (WP_170755073.1)	82.299 (WP_170755071.1)
Alphaproteobacteria	Rhodobacterales	Roseobacteraceae	Ruegeria lacuscaerulensis HKCCC1264	cellular organisms;Bacteria;Pseudomonadota;Alphaproteobacteria;Rhodobacterales;Roseobacteraceae;Ruegeria	Macroalgal ambient sediment（Hong Kong: Wong Wan Chau）	sediment	NZ_WQGO01000002.1	71.542 (WP_170783691.1)	68.098 (WP_170783301.1)	81.839 (WP_170783302.1)
Alphaproteobacteria	Rhodobacterales	Roseobacteraceae	Ruegeria lacuscaerulensis HKCCD5857	cellular organisms;Bacteria;Pseudomonadota;Alphaproteobacteria;Rhodobacterales;Roseobacteraceae;Ruegeria	from coral	Host-associated	NZ_WPZL01000013.1	71.542 (WP_170763644.1)	69.939 (WP_170763645.1)	81.609 (WP_170763643.1)
Alphaproteobacteria	Rhodobacterales	Roseobacteraceae	Ruegeria lacuscaerulensis ITI-1157	cellular organisms;Bacteria;Pseudomonadota;Alphaproteobacteria;Rhodobacterales;Roseobacteraceae;Ruegeria	a Blue Lagoon geothermal lake	lake	GG704596.1	77.075 (EEX09761.1)	66.055 (EEX09762.1)	83.218 (EEX09760.1)
Alphaproteobacteria	Rhodobacterales	Roseobacteraceae	Ruegeria marisrubri DP4N0-4	cellular organisms;Bacteria;Pseudomonadota;Alphaproteobacteria;Rhodobacterales;Roseobacteraceae;Ruegeria	the brine-seawater interface at Erba Deep in the Red Sea (Saudi Arabia)	seawater	NZ_JAIUZJ010000003.1	71.937 (WP_224855884.1)	68.405 (WP_224855882.1)	81.609 (WP_224855886.1)
Alphaproteobacteria	Rhodobacterales	Roseobacteraceae	Ruegeria meonggei CECT 8411	cellular organisms;Bacteria;Pseudomonadota;Alphaproteobacteria;Rhodobacterales;Roseobacteraceae;Ruegeria	ascidian (Halocynthia roretzi)	Host-associated	NZ_FWFP01000002.1	71.146 (WP_085821494.1)	68.405 (WP_085821493.1)	80 (WP_085821495.1)
Alphaproteobacteria	Rhodobacterales	Roseobacteraceae	Ruegeria pomeroyi DSS-3	cellular organisms;Bacteria;Pseudomonadota;Alphaproteobacteria;Rhodobacterales;Roseobacteraceae;Ruegeria	seawater	Coastal	NC_003911.12	100 (WP_011046351.1)	100 (WP_011046352.1)	100 (WP_011046350.1)
Alphaproteobacteria	Rhodobacterales	Roseobacteraceae	Ruegeria pomeroyi SZCCDBAO042	cellular organisms;Bacteria;Pseudomonadota;Alphaproteobacteria;Rhodobacterales;Roseobacteraceae;Ruegeria	from intertidal sediments	Coastal	NZ_JAGQAC010000002.1	98.024 (WP_234137434.1)	93.976 (WP_234137435.1)	98.851 (WP_234137433.1)
Alphaproteobacteria	Rhodobacterales	Roseobacteraceae	Ruegeria pomeroyi SZCCDBB064	cellular organisms;Bacteria;Pseudomonadota;Alphaproteobacteria;Rhodobacterales;Roseobacteraceae;Ruegeria	from intertidal sediments	Coastal	NZ_JAGQAF010000016.1	96.838 (WP_234221657.1)	93.976 (WP_234221656.1)	98.621 (WP_234221658.1)
Alphaproteobacteria	Rhodobacterales	Roseobacteraceae	Ruegeria pomeroyi SZCCDBG002	cellular organisms;Bacteria;Pseudomonadota;Alphaproteobacteria;Rhodobacterales;Roseobacteraceae;Ruegeria	from intertidal sediments	Coastal	NZ_JAGQAD010000001.1	96.443 (WP_234142824.1)	93.976 (WP_234142825.1)	98.851 (WP_234137433.1)
Alphaproteobacteria	Rhodobacterales	Roseobacteraceae	Ruegeria sp. 1NDH52C	cellular organisms;Bacteria;Pseudomonadota;Alphaproteobacteria;Rhodobacterales;Roseobacteraceae;Ruegeria	from a tidal flat sediment	Coastal	NZ_JAKOEM010000002.1	97.628 (WP_238904045.1)	93.675 (WP_238904043.1)	98.851 (WP_234137433.1)
Alphaproteobacteria	Rhodobacterales	Roseobacteraceae	Ruegeria sp. A3M17	cellular organisms;Bacteria;Pseudomonadota;Alphaproteobacteria;Rhodobacterales;Roseobacteraceae;Ruegeria	Coastal surface sea water	Coastal	NZ_QOCF01000014.1	73.123 (WP_113789734.1)	66.564 (WP_113789735.1)	80.876 (WP_113789733.1)
Alphaproteobacteria	Rhodobacterales	Roseobacteraceae	Ruegeria sp. ANG-R	cellular organisms;Bacteria;Pseudomonadota;Alphaproteobacteria;Rhodobacterales;Roseobacteraceae;Ruegeria	accessory nidamental gland （Honolulu, HI, USA）	Host-associated	NZ_JWLJ01000001.1	72.065 (WP_039534423.1)	68.196 (WP_039534424.1)	82.069 (WP_039534421.1)
Alphaproteobacteria	Rhodobacterales	Roseobacteraceae	Ruegeria sp. AU67	cellular organisms;Bacteria;Pseudomonadota;Alphaproteobacteria;Rhodobacterales;Roseobacteraceae;Ruegeria	Marine sponge Tedania sp.（Botany Bay, Sydney, NSW, Australia）	Host-associated	NZ_OMPH01000026.1	72.332 (WP_109312498.1)	67.584 (WP_109312499.1)	80.645 (WP_109312497.1)
Alphaproteobacteria	Rhodobacterales	Roseobacteraceae	Ruegeria sp. EL01	cellular organisms;Bacteria;Pseudomonadota;Alphaproteobacteria;Rhodobacterales;Roseobacteraceae;Ruegeria	Gorgonian coral	Host-associated	NZ_OMPS01000048.1	69.17 (WP_120635818.1)	67.791 (WP_120635817.1)	81.149 (WP_120635819.1)
Alphaproteobacteria	Rhodobacterales	Roseobacteraceae	Ruegeria sp. HKCCA0235A	cellular organisms;Bacteria;Pseudomonadota;Alphaproteobacteria;Rhodobacterales;Roseobacteraceae;Ruegeria	Macroalgal tissue	Marine Plants	NZ_WQDQ01000001.1	72.727 (WP_171204787.1)	68.405 (WP_171204786.1)	81.609 (WP_171204788.1)
Alphaproteobacteria	Rhodobacterales	Roseobacteraceae	Ruegeria sp. HKCCA0370	cellular organisms;Bacteria;Pseudomonadota;Alphaproteobacteria;Rhodobacterales;Roseobacteraceae;Ruegeria	Macroalgal ambient sediment（Hong Kong: Wong Wan Chau）	sediment	NZ_WQEP01000001.1	73.123 (WP_171168045.1)	69.018 (WP_171168048.1)	81.609 (WP_171115843.1)
Alphaproteobacteria	Rhodobacterales	Roseobacteraceae	Ruegeria sp. HKCCA4008	cellular organisms;Bacteria;Pseudomonadota;Alphaproteobacteria;Rhodobacterales;Roseobacteraceae;Ruegeria	Macroalgal tissue	Marine Plants	NZ_WQDM01000001.1	72.727 (WP_152458035.1)	69.018 (WP_171228301.1)	81.379 (WP_171228300.1)
Alphaproteobacteria	Rhodobacterales	Roseobacteraceae	Ruegeria sp. HKCCA4633	cellular organisms;Bacteria;Pseudomonadota;Alphaproteobacteria;Rhodobacterales;Roseobacteraceae;Ruegeria	Macroalgal ambient sediment（Hong Kong: Wong Wan Chau）	sediment	NZ_WQGJ01000001.1	73.518 (WP_171174105.1)	66.871 (WP_171174103.1)	80.46 (WP_171174107.1)
Alphaproteobacteria	Rhodobacterales	Roseobacteraceae	Ruegeria sp. HKCCA4707	cellular organisms;Bacteria;Pseudomonadota;Alphaproteobacteria;Rhodobacterales;Roseobacteraceae;Ruegeria	Macroalgal ambient sediment（Hong Kong: Wong Wan Chau）	sediment	NZ_WQGI01000005.1	69.96 (WP_171126134.1)	68.182 (WP_171126132.1)	81.609 (WP_171126136.1)
Alphaproteobacteria	Rhodobacterales	Roseobacteraceae	Ruegeria sp. HKCCA5014	cellular organisms;Bacteria;Pseudomonadota;Alphaproteobacteria;Rhodobacterales;Roseobacteraceae;Ruegeria	Macroalgal ambient sediment（Hong Kong: Wong Wan Chau）	sediment	NZ_WQIQ01000009.1	73.913 (WP_171133129.1)	67.178 (WP_171133130.1)	81.149 (WP_171133128.1)
Alphaproteobacteria	Rhodobacterales	Roseobacteraceae	Ruegeria sp. HKCCA5426	cellular organisms;Bacteria;Pseudomonadota;Alphaproteobacteria;Rhodobacterales;Roseobacteraceae;Ruegeria	Macroalgal ambient sediment（Hong Kong: Wong Wan Chau）	sediment	NZ_WQGH01000006.1	70.751 (WP_171211938.1)	68.485 (WP_171211937.1)	81.839 (WP_171211939.1)
Alphaproteobacteria	Rhodobacterales	Roseobacteraceae	Ruegeria sp. HKCCA5463	cellular organisms;Bacteria;Pseudomonadota;Alphaproteobacteria;Rhodobacterales;Roseobacteraceae;Ruegeria	Macroalgal ambient sediment（Hong Kong: Wong Wan Chau）	sediment	NZ_WQFL01000001.1	71.146 (WP_171115845.1)	69.018 (WP_171115847.1)	81.609 (WP_171115843.1)
Alphaproteobacteria	Rhodobacterales	Roseobacteraceae	Ruegeria sp. HKCCA5491	cellular organisms;Bacteria;Pseudomonadota;Alphaproteobacteria;Rhodobacterales;Roseobacteraceae;Ruegeria	Macroalgal ambient sediment（Hong Kong: Wong Wan Chau）	sediment	NZ_WQGG01000014.1	71.937 (WP_171241254.1)	67.879 (WP_171241253.1)	81.379 (WP_171241255.1)
Alphaproteobacteria	Rhodobacterales	Roseobacteraceae	Ruegeria sp. HKCCA5763	cellular organisms;Bacteria;Pseudomonadota;Alphaproteobacteria;Rhodobacterales;Roseobacteraceae;Ruegeria	Macroalgal ambient sediment（Hong Kong: Wong Wan Chau）	sediment	NZ_WQGF01000014.1	73.518 (WP_171238888.1)	66.871 (WP_171238887.1)	80.46 (WP_171174107.1)
Alphaproteobacteria	Rhodobacterales	Roseobacteraceae	Ruegeria sp. HKCCA5839	cellular organisms;Bacteria;Pseudomonadota;Alphaproteobacteria;Rhodobacterales;Roseobacteraceae;Ruegeria	Macroalgal ambient sediment（Hong Kong: Wong Wan Chau）	sediment	NZ_WQIE01000004.1	74.704 (WP_171208240.1)	67.485 (WP_171208241.1)	81.149 (WP_171208239.1)
Alphaproteobacteria	Rhodobacterales	Roseobacteraceae	Ruegeria sp. HKCCA5929	cellular organisms;Bacteria;Pseudomonadota;Alphaproteobacteria;Rhodobacterales;Roseobacteraceae;Ruegeria	Macroalgal ambient sediment（Hong Kong: Wong Wan Chau）	sediment	NZ_WQGE01000001.1	72.332 (WP_171089948.1)	66.258 (WP_171089949.1)	80.69 (WP_171089944.1)
Alphaproteobacteria	Rhodobacterales	Roseobacteraceae	Ruegeria sp. HKCCA6707	cellular organisms;Bacteria;Pseudomonadota;Alphaproteobacteria;Rhodobacterales;Roseobacteraceae;Ruegeria	Macroalgal ambient sediment（Hong Kong: Wong Wan Chau）	sediment	NZ_WQEG01000008.1	73.913 (WP_171133129.1)	67.485 (WP_171136731.1)	81.149 (WP_171133128.1)
Alphaproteobacteria	Rhodobacterales	Roseobacteraceae	Ruegeria sp. HKCCA6837	cellular organisms;Bacteria;Pseudomonadota;Alphaproteobacteria;Rhodobacterales;Roseobacteraceae;Ruegeria	Macroalgal ambient sediment（Hong Kong: Wong Wan Chau）	sediment	NZ_WQGD01000001.1	73.123 (WP_171234238.1)	66.871 (WP_171174103.1)	80.46 (WP_171234237.1)
Alphaproteobacteria	Rhodobacterales	Roseobacteraceae	Ruegeria sp. HKCCA6948	cellular organisms;Bacteria;Pseudomonadota;Alphaproteobacteria;Rhodobacterales;Roseobacteraceae;Ruegeria	Macroalgal ambient sediment（Hong Kong: Wong Wan Chau）	sediment	NZ_WQEF01000002.1	74.704 (WP_171208240.1)	67.485 (WP_171208241.1)	81.149 (WP_171208239.1)
Alphaproteobacteria	Rhodobacterales	Roseobacteraceae	Ruegeria sp. HKCCC1038	cellular organisms;Bacteria;Pseudomonadota;Alphaproteobacteria;Rhodobacterales;Roseobacteraceae;Ruegeria	Macroalgal ambient sediment（Hong Kong: Wong Wan Chau）	sediment	NZ_WQHZ01000012.1	73.913 (WP_171133129.1)	67.485 (WP_171136731.1)	81.149 (WP_171133128.1)
Alphaproteobacteria	Rhodobacterales	Roseobacteraceae	Ruegeria sp. HKCCC2111	cellular organisms;Bacteria;Pseudomonadota;Alphaproteobacteria;Rhodobacterales;Roseobacteraceae;Ruegeria	Macroalgal ambient sediment（Hong Kong: Wong Wan Chau）	sediment	NZ_WQGC01000001.1	72.332 (WP_171089948.1)	66.258 (WP_171089949.1)	80.69 (WP_171089944.1)
Alphaproteobacteria	Rhodobacterales	Roseobacteraceae	Ruegeria sp. HKCCC2117	cellular organisms;Bacteria;Pseudomonadota;Alphaproteobacteria;Rhodobacterales;Roseobacteraceae;Ruegeria	Macroalgal ambient sediment（Hong Kong: Wong Wan Chau）	sediment	NZ_WQGA01000001.1	71.937 (WP_171183146.1)	65.758 (WP_171183148.1)	80.92 (WP_171183144.1)
Alphaproteobacteria	Rhodobacterales	Roseobacteraceae	Ruegeria sp. HKCCD7221	cellular organisms;Bacteria;Pseudomonadota;Alphaproteobacteria;Rhodobacterales;Roseobacteraceae;Ruegeria	Coral skeleton（Hong Kong: Ngo Mei Chau）	Host-associated	NZ_WPZE01000003.1	69.96 (WP_171126134.1)	68.182 (WP_171126132.1)	81.609 (WP_171126136.1)
Alphaproteobacteria	Rhodobacterales	Roseobacteraceae	Ruegeria sp. HKCCD7251	cellular organisms;Bacteria;Pseudomonadota;Alphaproteobacteria;Rhodobacterales;Roseobacteraceae;Ruegeria	Coral skeleton（Hong Kong: Ngo Mei Chau）	Host-associated	NZ_WPZC01000004.1	71.937 (WP_171123446.1)	68.693 (WP_171123444.1)	81.379 (WP_171123448.1)
Alphaproteobacteria	Rhodobacterales	Roseobacteraceae	Ruegeria sp. HKCCD7255	cellular organisms;Bacteria;Pseudomonadota;Alphaproteobacteria;Rhodobacterales;Roseobacteraceae;Ruegeria	Coral skeleton（Hong Kong: Ngo Mei Chau）	Host-associated	NZ_WQAG01000009.1	73.518 (WP_171102120.1)	67.791 (WP_171102121.1)	81.379 (WP_171102119.1)
Alphaproteobacteria	Rhodobacterales	Roseobacteraceae	Ruegeria sp. HKCCD8929	cellular organisms;Bacteria;Pseudomonadota;Alphaproteobacteria;Rhodobacterales;Roseobacteraceae;Ruegeria	Coral skeleton（Hong Kong: Ngo Mei Chau）	Host-associated	NZ_WPZY01000013.1	73.123 (WP_171178867.1)	69.632 (WP_171178865.1)	82.069 (WP_171178869.1)
Alphaproteobacteria	Rhodobacterales	Roseobacteraceae	Ruegeria sp. HKCCD9179	cellular organisms;Bacteria;Pseudomonadota;Alphaproteobacteria;Rhodobacterales;Roseobacteraceae;Ruegeria	Coral skeleton（Hong Kong: Ngo Mei Chau）	Host-associated	NZ_WPYX01000001.1	72.332 (WP_171089948.1)	66.258 (WP_171089949.1)	80.69 (WP_171089944.1)
Alphaproteobacteria	Rhodobacterales	Roseobacteraceae	Ruegeria sp. PrR005	cellular organisms;Bacteria;Pseudomonadota;Alphaproteobacteria;Rhodobacterales;Roseobacteraceae;Ruegeria	from sediment, Pearl River Estuary	Coastal	NZ_JAAGOX010000001.1	71.542 (WP_164126839.1)	68.098 (WP_164126837.1)	83.908 (WP_164126841.1)
Alphaproteobacteria	Rhodobacterales	Roseobacteraceae	Ruegeria sp. R13_0	cellular organisms;Bacteria;Pseudomonadota;Alphaproteobacteria;Rhodobacterales;Roseobacteraceae;Ruegeria	coral-associated	coral-associated	NZ_JAGHRB010000026.1	71.2 (WP_209256032.1)	65.443 (WP_209256031.1)	82.069 (WP_209256033.1)
Alphaproteobacteria	Rhodobacterales	Roseobacteraceae	Ruegeria sp. R8_1	cellular organisms;Bacteria;Pseudomonadota;Alphaproteobacteria;Rhodobacterales;Roseobacteraceae;Ruegeria	coral-associated	coral-associated	NZ_JAGHRL010000002.1	73.518 (WP_209195135.1)	68.598 (WP_209194805.1)	81.839 (WP_209194804.1)
Alphaproteobacteria	Rhodobacterales	Roseobacteraceae	Ruegeria sp. R8_2	cellular organisms;Bacteria;Pseudomonadota;Alphaproteobacteria;Rhodobacterales;Roseobacteraceae;Ruegeria	coral-associated	coral-associated	NZ_JAGHRM010000002.1	73.518 (WP_209195135.1)	68.598 (WP_209194805.1)	81.839 (WP_209194804.1)
Alphaproteobacteria	Rhodobacterales	Roseobacteraceae	Ruegeria sp. SCSIO 43209	cellular organisms;Bacteria;Pseudomonadota;Alphaproteobacteria;Rhodobacterales;Roseobacteraceae;Ruegeria	the Reef-Building Coral	Host-associated	NZ_CP065359.1	75 (WP_255611781.1)	65.337 (WP_223116899.1)	80.139 (WP_223116898.1)
Alphaproteobacteria	Rhodobacterales	Roseobacteraceae	Ruegeria sp. THAF33	cellular organisms;Bacteria;Pseudomonadota;Alphaproteobacteria;Rhodobacterales;Roseobacteraceae;Ruegeria	Surface of a polyethylene microplastic particle present in tank 6 of a marine aquarium containing stony-coral fragments and water maintained at 26 degree C	others	NZ_CP045384.1	72.727 (WP_152458035.1)	69.018 (WP_152458034.1)	81.609 (WP_152458036.1)
Alphaproteobacteria	Rhodobacterales	Roseobacteraceae	Ruegeria sp. THAF57	cellular organisms;Bacteria;Pseudomonadota;Alphaproteobacteria;Rhodobacterales;Roseobacteraceae;Ruegeria	Surface of a polyethylene microplastic particle present in tank 6 of a marine aquarium containing stony-coral fragments and water maintained at 27 degree C	others	NZ_CAIWNQ010000005.1	71.542 (WP_180887486.1)	67.576 (WP_180887487.1)	81.839 (WP_180887485.1)
Alphaproteobacteria	Rhodobacterales	Roseobacteraceae	Ruegeria sp. YS9	cellular organisms;Bacteria;Pseudomonadota;Alphaproteobacteria;Rhodobacterales;Roseobacteraceae;Ruegeria	red algae Eucheuma okamurai in the South China Sea (Beihai, Guangxi province).	Marine Plants	NZ_CP102409.1	73.123 (WP_257600762.1)	69.018 (WP_170344213.1)	81.609 (WP_257600763.1)
Alphaproteobacteria	Rhodobacterales	Roseobacteraceae	Sedimentitalea sp. CY04	cellular organisms;Bacteria;Pseudomonadota;Alphaproteobacteria;Rhodobacterales;Roseobacteraceae;Sedimentitalea	marine sediment (China: Yellow Sea)	Coastal（sediment）	NZ_QHLQ01000044.1	81.028 (WP_167686038.1)	78.248 (WP_167686037.1)	85.057 (WP_167686039.1)
Alphaproteobacteria	Rhodobacterales	Roseobacteraceae	Seohaeicola sp. SP36	cellular organisms;Bacteria;Pseudomonadota;Alphaproteobacteria;Rhodobacterales;Roseobacteraceae;Seohaeicola	from the benthic sediment of South China Sea	sediment	NZ_JARAMJ010000001.1	57.143 (WP_274556178.1)	55.215 (WP_274556177.1)	55.196 (WP_274556447.1)
Alphaproteobacteria	Rhodobacterales	Roseobacteraceae	Seohaeicola zhoushanensis KCTC 42650	cellular organisms;Bacteria;Pseudomonadota;Alphaproteobacteria;Rhodobacterales;Roseobacteraceae;Seohaeicola	surface seawater	Coastal	NZ_BNCJ01000003.1	78.947 (WP_189679763.1)	74.174 (WP_189679762.1)	83.908 (WP_229863969.1)
Alphaproteobacteria	Rhodobacterales	Roseobacteraceae	Shimia abyssi DSM 100673	cellular organisms;Bacteria;Pseudomonadota;Alphaproteobacteria;Rhodobacterales;Roseobacteraceae;Shimia	sediment of a deep-sea cold-seep	sediment	NZ_PYGJ01000012.1	68.826 (WP_106609447.1)	66.258 (WP_106609446.1)	80 (WP_106609448.1)
Alphaproteobacteria	Rhodobacterales	Roseobacteraceae	Shimia haliotis DSM 28453	cellular organisms;Bacteria;Pseudomonadota;Alphaproteobacteria;Rhodobacterales;Roseobacteraceae;Shimia	intestinal tract of an abalone Haliotis discus hannai	Host-associated	NZ_FOSZ01000002.1	69.96 (WP_093322731.1)	61.818 (WP_093322734.1)	80 (WP_093322728.1)
Alphaproteobacteria	Rhodobacterales	Roseobacteraceae	Shimia sagamensis DSM 29734	cellular organisms;Bacteria;Pseudomonadota;Alphaproteobacteria;Rhodobacterales;Roseobacteraceae;Shimia	sediment of a deep-sea cold-seep	sediment	FXTY01000004.1	76.613 (SMP21450.1)	63.804 (SMP21456.1)	79.677 (SMP21446.1)
Alphaproteobacteria	Rhodobacterales	Roseobacteraceae	Shimia sp. Alg240-R146	cellular organisms;Bacteria;Pseudomonadota;Alphaproteobacteria;Rhodobacterales;Roseobacteraceae;Shimia	a marine solar saltern in Weihai	seawater	NZ_CAMZOK010000001.1	70.751 (WP_270726031.1)	62.27 (WP_270726034.1)	79.31 (WP_270726028.1)
Alphaproteobacteria	Rhodobacterales	Roseobacteraceae	Shimia sp. CNT1-13L.2	cellular organisms;Bacteria;Pseudomonadota;Alphaproteobacteria;Rhodobacterales;Roseobacteraceae;Shimia	from Colphophyllia natans	Host-associated	NZ_JANDJO010000007.1	70.445 (WP_255108507.1)	64.832 (WP_255108506.1)	82.299 (WP_255108508.1)
Alphaproteobacteria	Rhodobacterales	Roseobacteraceae	Shimia sp. R9_1	cellular organisms;Bacteria;Pseudomonadota;Alphaproteobacteria;Rhodobacterales;Roseobacteraceae;Shimia	from Cnidaria	Host-associated	NZ_JAGHRN010000001.1	71.542 (WP_209084006.1)	63.497 (WP_209084008.1)	81.149 (WP_209084005.1)
Alphaproteobacteria	Rhodobacterales	Roseobacteraceae	Shimia sp. SK013	cellular organisms;Bacteria;Pseudomonadota;Alphaproteobacteria;Rhodobacterales;Roseobacteraceae;Shimia	surface sediment (0–1 cm) of the Skagerrak	sediment	NZ_LAJH01000007.1	72.332 (WP_054000974.1)	66.871 (WP_054000975.1)	81.839 (WP_054000973.1)
Alphaproteobacteria	Rhodobacterales	Roseobacteraceae	Shimia sp. WX04	cellular organisms;Bacteria;Pseudomonadota;Alphaproteobacteria;Rhodobacterales;Roseobacteraceae;Shimia	oligotrophic environment; seawater（China: South Sea）	seawater	NZ_VCDK01000003.1	70.751 (WP_147125170.1)	70.552 (WP_147125171.1)	80.46 (WP_147125169.1)
Alphaproteobacteria	Rhodobacterales	Roseobacteraceae	Shimia thalassica CECT 7735	cellular organisms;Bacteria;Pseudomonadota;Alphaproteobacteria;Rhodobacterales;Roseobacteraceae;Shimia	from coastal seawater in Valencia	Coastal	NZ_CYTW01000001.1	80.567 (WP_058310110.1)	76.506 (WP_058310111.1)	84.368 (WP_058310109.1)
Alphaproteobacteria	Rhodobacterales	Roseobacteraceae	Sulfitobacter aestuariivivens TSTF-M16	cellular organisms;Bacteria;Pseudomonadota;Alphaproteobacteria;Rhodobacterales;Roseobacteraceae;Sulfitobacter	from a tidal flat on the Yellow Sea	Coastal	NZ_JACTAG010000001.1	72.332 (WP_191073390.1)	69.325 (WP_191073389.1)	81.149 (WP_191073391.1)
Alphaproteobacteria	Rhodobacterales	Roseobacteraceae	Sulfitobacter alexandrii AM1-D1	cellular organisms;Bacteria;Pseudomonadota;Alphaproteobacteria;Rhodobacterales;Roseobacteraceae;Sulfitobacter	Alexandrium minutum	Host-associated	NZ_CP018076.1	76.68 (WP_071972826.1)	68.712 (WP_071972827.1)	83.448 (WP_071972825.1)
Alphaproteobacteria	Rhodobacterales	Roseobacteraceae	Sulfitobacter algicola 1151	cellular organisms;Bacteria;Pseudomonadota;Alphaproteobacteria;Rhodobacterales;Roseobacteraceae;Sulfitobacter	marine green algae obtained from the coastal seawater of Weihai, China	Marine Plants	NZ_JABUFE010000010.1	61.134 (WP_174139311.1)	60.245 (WP_174139310.1)	66.051 (WP_174139312.1)
Alphaproteobacteria	Rhodobacterales	Roseobacteraceae	Sulfitobacter geojensis DSM 101063	cellular organisms;Bacteria;Pseudomonadota;Alphaproteobacteria;Rhodobacterales;Roseobacteraceae;Sulfitobacter	coastal seawater	Coastal	NZ_JACBZG010000002.1	71.901 (WP_211100966.1)	69.325 (WP_025044061.1)	84.101 (WP_025044063.1)
Alphaproteobacteria	Rhodobacterales	Roseobacteraceae	Sulfitobacter guttiformis DSM 11458	cellular organisms;Bacteria;Pseudomonadota;Alphaproteobacteria;Rhodobacterales;Roseobacteraceae;Sulfitobacter	East Antarctica, Ekho Lake, Vestfold Hills	seawater	NZ_RAQK01000001.1	71.318 (WP_025062750.1)	68.902 (WP_025062749.1)	84.138 (WP_025062751.1)
Alphaproteobacteria	Rhodobacterales	Roseobacteraceae	Sulfitobacter mediterraneus DSM 12244	cellular organisms;Bacteria;Pseudomonadota;Alphaproteobacteria;Rhodobacterales;Roseobacteraceae;Sulfitobacter	Coastal waters from the western Mediterranean Sea	Coastal	NZ_QBKU01000019.1	71.937 (WP_025050000.1)	64.724 (WP_025049999.1)	80.69 (WP_025050001.1)
Alphaproteobacteria	Rhodobacterales	Roseobacteraceae	Sulfitobacter noctilucicola DSM 101015	cellular organisms;Bacteria;Pseudomonadota;Alphaproteobacteria;Rhodobacterales;Roseobacteraceae;Sulfitobacter	region of sea sparkle-bloom，Geoje Island	Coastal	NZ_JACIFU010000001.1	70.751 (WP_025054643.1)	66.055 (WP_025054642.1)	82.759 (WP_025054644.1)
Alphaproteobacteria	Rhodobacterales	Roseobacteraceae	Sulfitobacter pacificus NBRC 109915	cellular organisms;Bacteria;Pseudomonadota;Alphaproteobacteria;Rhodobacterales;Roseobacteraceae;Sulfitobacter	from the algal medium of the red alga Pyropia yezoensis grown in laboratory experiments.	Host-associated	BSNL01000001.1	72.727 (GLQ25570.1)	64.417 (GLQ25571.1)	80.46 (GLQ25569.1)
Alphaproteobacteria	Rhodobacterales	Roseobacteraceae	Sulfitobacter sabulilitoris HSMS-29	cellular organisms;Bacteria;Pseudomonadota;Alphaproteobacteria;Rhodobacterales;Roseobacteraceae;Sulfitobacter	from a marine sand sample collected from the Yellow Sea	Coastal	NZ_VANS01000001.1	77.459 (WP_138660386.1)	70.821 (WP_138660387.1)	79.493 (WP_138660385.1)
Alphaproteobacteria	Rhodobacterales	Roseobacteraceae	Sulfitobacter sediminilitoris JBTF-M27	cellular organisms;Bacteria;Pseudomonadota;Alphaproteobacteria;Rhodobacterales;Roseobacteraceae;Sulfitobacter	seawater	open Ocean	NZ_JAABNT010000003.1	74.308 (WP_164352847.1)	70.859 (WP_164352849.1)	82.529 (WP_164352845.1)
Alphaproteobacteria	Rhodobacterales	Roseobacteraceae	Sulfitobacter sp. HI0023	cellular organisms;Bacteria;Pseudomonadota;Alphaproteobacteria;Rhodobacterales;Roseobacteraceae;Sulfitobacter	Pacific Ocean: near Hawaii	Open Ocean	NZ_LWEQ01000472.1	78.138 (WP_067925369.1)	70.732 (WP_067951570.1)	80.92 (WP_067925366.1)
Alphaproteobacteria	Rhodobacterales	Roseobacteraceae	Sulfitobacter sp. HI0040	cellular organisms;Bacteria;Pseudomonadota;Alphaproteobacteria;Rhodobacterales;Roseobacteraceae;Sulfitobacter	Pacific Ocean: near Hawaii	Open Ocean	NZ_LWEX01000346.1	78.138 (WP_067925369.1)	71.111 (WP_067925373.1)	80.92 (WP_067925366.1)
Alphaproteobacteria	Rhodobacterales	Roseobacteraceae	Sulfitobacter sp. HI0129	cellular organisms;Bacteria;Pseudomonadota;Alphaproteobacteria;Rhodobacterales;Roseobacteraceae;Sulfitobacter	Pacific Ocean: near Hawaii	Open Ocean	NZ_LWGH01000398.1	78.138 (WP_067925369.1)	70.732 (WP_067951570.1)	80.92 (WP_067925366.1)
Alphaproteobacteria	Rhodobacterales	Roseobacteraceae	Sulfitobacter sp. JL08	cellular organisms;Bacteria;Pseudomonadota;Alphaproteobacteria;Rhodobacterales;Roseobacteraceae;Sulfitobacter	Pacific Ocean: near Hawaii	Open Ocean	NZ_CP025815.1	69.565 (WP_114869607.1)	69.461 (WP_114869608.1)	79.861 (WP_114869606.1)
Alphaproteobacteria	Rhodobacterales	Roseobacteraceae	Sulfitobacter sp. KE42	cellular organisms;Bacteria;Pseudomonadota;Alphaproteobacteria;Rhodobacterales;Roseobacteraceae;Sulfitobacter	from cultivable marine dinoflagellate Alexandrium minutum	Host-associated	NZ_JABEDB010000001.1	71.937 (WP_276149439.1)	67.485 (WP_276149438.1)	84.793 (WP_276149441.1)
Alphaproteobacteria	Rhodobacterales	Roseobacteraceae	Sulfitobacter sp. S190	cellular organisms;Bacteria;Pseudomonadota;Alphaproteobacteria;Rhodobacterales;Roseobacteraceae;Sulfitobacter	Pacific Ocean: near Hawaii	Open Ocean	NZ_CP081124.1	72.441 (WP_259994339.1)	71.166 (WP_259994337.1)	81.839 (WP_259994341.1)
Alphaproteobacteria	Rhodobacterales	Roseobacteraceae	Sulfitobacter sp. S223	cellular organisms;Bacteria;Pseudomonadota;Alphaproteobacteria;Rhodobacterales;Roseobacteraceae;Sulfitobacter	Pacific Ocean: near Hawaii	Open Ocean	NZ_CP083560.1	76.285 (WP_260000284.1)	68.293 (WP_260000286.1)	82.759 (WP_260000282.1)
Alphaproteobacteria	Rhodobacterales	Roseobacteraceae	Sulfitobacter sp. SK011	cellular organisms;Bacteria;Pseudomonadota;Alphaproteobacteria;Rhodobacterales;Roseobacteraceae;Sulfitobacter	Pacific Ocean: near Hawaii	Open Ocean	NZ_CP025803.1	73.79 (WP_114878205.1)	74.312 (WP_114878206.1)	83.218 (WP_114878204.1)
Alphaproteobacteria	Rhodobacterales	Roseobacteraceae	Sulfitobacter sp. SK012	cellular organisms;Bacteria;Pseudomonadota;Alphaproteobacteria;Rhodobacterales;Roseobacteraceae;Sulfitobacter	from cultivable marine dinoflagellate Alexandrium minutum	Host-associated	NZ_CP025804.1	71.937 (WP_114886762.1)	68.712 (WP_114886764.1)	83.218 (WP_114886760.1)
Alphaproteobacteria	Rhodobacterales	Roseobacteraceae	Tateyamaria omphalii KCTC 12333	cellular organisms;Bacteria;Pseudomonadota;Alphaproteobacteria;Rhodobacterales;Roseobacteraceae;Tateyamaria	the shell of the sea snail Omphalius pfeifferi pfeifferifrom Japan.	Host-associated	NZ_BMWT01000011.1	74.899 (WP_189371777.1)	66.564 (WP_189371776.1)	82.759 (WP_189371778.1)
Alphaproteobacteria	Rhodobacterales	Roseobacteraceae	Tateyamaria pelophila DSM 17270	cellular organisms;Bacteria;Pseudomonadota;Alphaproteobacteria;Rhodobacterales;Roseobacteraceae;Tateyamaria	tidal-flat sediment	Intertidal sediments	NZ_JAIMIA010000038.1	73.518 (WP_223424607.1)	71.166 (WP_223424606.1)	85.057 (WP_223424609.1)
Alphaproteobacteria	Rhodobacterales	Roseobacteraceae	Tateyamaria sp. Alg231-49	cellular organisms;Bacteria;Pseudomonadota;Alphaproteobacteria;Rhodobacterales;Roseobacteraceae;Tateyamaria	Marine Sponge	Host-associated	NZ_FRFA01000023.1	73.518 (WP_108839184.1)	70.245 (WP_108839185.1)	83.678 (WP_108839183.1)
Alphaproteobacteria	Rhodobacterales	Roseobacteraceae	Thalassobacter sp. 16PALIMAR09	cellular organisms;Bacteria;Pseudomonadota;Alphaproteobacteria;Rhodobacterales;Roseobacteraceae;Thalassobacter	from the seawater coast of Mallorca Island	Coastal	NZ_JHAK01000001.1	69.231 (WP_038002924.1)	62.84 (WP_038002921.1)	79.215 (WP_038002927.1)
Alphaproteobacteria	Rhodobacterales	Roseobacteraceae	Thalassobacter stenotrophicus DSM 16310	cellular organisms;Bacteria;Pseudomonadota;Alphaproteobacteria;Rhodobacterales;Roseobacteraceae;Thalassobacter	from Mediterranean sea water near Valencia (Spain)	Coastal	NZ_FQYZ01000004.1	70.04 (WP_058122631.1)	62.952 (WP_058122632.1)	79.215 (WP_058122630.1)
Alphaproteobacteria	Rhodobacterales	Roseobacteraceae	Thalassococcus lentus KCTC 32084	cellular organisms;Bacteria;Pseudomonadota;Alphaproteobacteria;Rhodobacterales;Roseobacteraceae;Thalassococcus	Seawater of seaweed farm	Marine Plants	NZ_JAQIOY010000003.1	73.123 (WP_271432846.1)	68.098 (WP_271432845.1)	82.299 (WP_271432847.1)
Alphaproteobacteria	Rhodobacterales	Roseobacteraceae	Thalassococcus sp. CAU 1522	cellular organisms;Bacteria;Pseudomonadota;Alphaproteobacteria;Rhodobacterales;Roseobacteraceae;Thalassococcus	sea sand	Intertidal sediments	NZ_JAHRWL010000001.1	73.913 (WP_217776607.1)	71.951 (WP_217776608.1)	84.562 (WP_217776606.1)
Alphaproteobacteria	Rhodobacterales	Roseobacteraceae	Tranquillimonas pontilimi KCTC 52957	cellular organisms;Bacteria;Pseudomonadota;Alphaproteobacteria;Rhodobacterales;Roseobacteraceae;Tranquillimonas	tidal mudflat	Intertidal sediments	NZ_JAEKPD010000002.1	79.757 (WP_198915114.1)	66.871 (WP_198915115.1)	78.341 (WP_198915113.1)
Alphaproteobacteria	Rhodobacterales	Roseobacteraceae	Tritonibacter multivorans DSM 26470	cellular organisms;Bacteria;Pseudomonadota;Alphaproteobacteria;Rhodobacterales;Roseobacteraceae;Tritonibacter	surface seawater（Spain Valencia, Malvarrosa Beach）	seawater	NZ_FOMC01000004.1	71.146 (WP_058290770.1)	64.724 (WP_058290771.1)	77.931 (WP_058290769.1)
Alphaproteobacteria	Rhodobacterales	Roseobacteraceae	Tropicibacter sp. Alg240-R139	cellular organisms;Bacteria;Pseudomonadota;Alphaproteobacteria;Rhodobacterales;Roseobacteraceae;Tropicibacter	Marine Sponge	Host-associated	NZ_UNRA01000004.1	71.146 (WP_164660932.1)	64.939 (WP_164660931.1)	83.678 (WP_164660933.1)
Alphaproteobacteria	Rhodobacterales	Roseobacteraceae	Tropicibacter sp. R15_0	cellular organisms;Bacteria;Pseudomonadota;Alphaproteobacteria;Rhodobacterales;Roseobacteraceae;Tropicibacter	from Cnidaria	Host-associated	JAGHRD010000015.1	72.727 (MBO9467510.1)	64.11 (MBO9467509.1)	78.621 (MBO9467511.1)
Alphaproteobacteria	Rhodobacterales	Roseobacteraceae	Tropicibacter sp. R16_0	cellular organisms;Bacteria;Pseudomonadota;Alphaproteobacteria;Rhodobacterales;Roseobacteraceae;Tropicibacter	from Cnidaria	Host-associated	JAGHRE010000024.1	71.146 (MBO9453488.1)	68.405 (MBO9453489.1)	84.138 (MBO9453487.1)
Alphaproteobacteria	Rhodobacterales	Roseobacteraceae	Yoonia litorea DSM 29433	cellular organisms;Bacteria;Pseudomonadota;Alphaproteobacteria;Rhodobacterales;Roseobacteraceae;Yoonia	seawater(Korea (south), Republic of South Sea)	seawater	NZ_FOZM01000001.1	73.518 (WP_090207176.1)	67.178 (WP_090207178.1)	81.019 (WP_090207173.1)
Alphaproteobacteria	Rhodobacterales	Roseobacteraceae	Yoonia maricola DSM 29128	cellular organisms;Bacteria;Pseudomonadota;Alphaproteobacteria;Rhodobacterales;Roseobacteraceae;Yoonia	seawater(Korea (south), Republic of South Sea)	seawater	NZ_PGTY01000002.1	71.542 (WP_100368776.1)	68.502 (WP_100368775.1)	81.149 (WP_100368777.1)
Alphaproteobacteria	Rhodobacterales	Roseobacteraceae	Yoonia rosea DSM 29591	cellular organisms;Bacteria;Pseudomonadota;Alphaproteobacteria;Rhodobacterales;Roseobacteraceae;Yoonia	tidal flat sediment	Intertidal sediments	NZ_FTPR01000001.1	73.518 (WP_076659448.1)	70.336 (WP_076659449.1)	83.102 (WP_076659447.1)
Alphaproteobacteria	Rhodobacterales	Roseobacteraceae	Yoonia sediminilitoris DSM 29955	cellular organisms;Bacteria;Pseudomonadota;Alphaproteobacteria;Rhodobacterales;Roseobacteraceae;Yoonia	tidal flat sediment	Intertidal sediments	NZ_QBUD01000005.1	72.332 (WP_108386517.1)	72.783 (WP_108386516.1)	82.069 (WP_108386518.1)
Alphaproteobacteria	Rhodobacterales	Roseobacteraceae	Yoonia sp. F2084L	cellular organisms;Bacteria;Pseudomonadota;Alphaproteobacteria;Rhodobacterales;Roseobacteraceae;Yoonia	tidal flat sediment	Intertidal sediments	NZ_JALKAH010000004.1	74.308 (WP_247227745.1)	67.976 (WP_247227744.1)	81.839 (WP_247227746.1)
Alphaproteobacteria	Rhodobacterales	Paracoccaceae	Anianabacter salinae ASV31	cellular organisms;Bacteria;Pseudomonadota;Alphaproteobacteria;Rhodobacterales;Paracoccaceae;Anianabacter	Brine of a Millennial Continental Saltern	Terrestrial	NZ_JAHQZS010000012.1	79.098 (WP_267140518.1)	66.159 (WP_267140519.1)	79.263 (WP_267140517.1)
Alphaproteobacteria	Rhodobacterales	Paracoccaceae	Cochlodiniinecator piscidefendens M26A2M	cellular organisms;Bacteria;Pseudomonadota;Alphaproteobacteria;Rhodobacterales;Paracoccaceae;Cochlodiniinecator	seawater, South Korea	seawater	NZ_JAAOIE010000005.1	73.684 (WP_166418122.1)	66.361 (WP_166418121.1)	81.839 (WP_166418123.1)
Alphaproteobacteria	Rhodobacterales	Paracoccaceae	Gymnodinialimonas ceratoperidinii J12C1-MA-4	cellular organisms;Bacteria;Pseudomonadota;Alphaproteobacteria;Rhodobacterales;Paracoccaceae;Gymnodinialimonas	a liquid culture of dinoflagellate Ceratoperidinium margalefii .	Host-associated	NZ_CP079194.1	75.099 (WP_219001300.1)	74.006 (WP_219001299.1)	85.714 (WP_219001302.1)
Alphaproteobacteria	Rhodobacterales	Paracoccaceae	Gymnodinialimonas sp. N5	cellular organisms;Bacteria;Pseudomonadota;Alphaproteobacteria;Rhodobacterales;Paracoccaceae;Gymnodinialimonas	isolated from liquid culture of the dinoflagellate Ceratoperidinium margalefii	Host-associated	NZ_JAIMBW010000001.1	73.123 (WP_257891152.1)	70.732 (WP_257891153.1)	84.562 (WP_257891151.1)
Alphaproteobacteria	Rhodobacterales	Paracoccaceae	Halovulum dunhuangense YYQ-30	cellular organisms;Bacteria;Pseudomonadota;Alphaproteobacteria;Rhodobacterales;Paracoccaceae;Halovulum	a mixed water–sand–sediment sample collected from a terrestrial spring located in Dunhuang, China	sedmient	NZ_JABFBC010000003.1	56.4 (WP_171326677.1)	60.661 (WP_171326814.1)	57.077 (WP_171326675.1)
Alphaproteobacteria	Rhodobacterales	Paracoccaceae	Halovulum marinum 2CG4	cellular organisms;Bacteria;Pseudomonadota;Alphaproteobacteria;Rhodobacterales;Paracoccaceae;Halovulum	deep-sea water of the Indian Ocean	Open Ocean	NZ_WIND01000001.1	75.304 (WP_154444556.1)	67.477 (WP_154444555.1)	73.103 (WP_154444557.1)
Alphaproteobacteria	Rhodobacterales	Paracoccaceae	Paracoccus alkanivorans 4-2	cellular organisms;Bacteria;Pseudomonadota;Alphaproteobacteria;Rhodobacterales;Paracoccaceae;Paracoccus	oil-contaminated water collected from Xinjiang Province	others	NZ_QOKZ01000010.1	66.255 (WP_122114009.1)	60.606 (WP_122114010.1)	73.963 (WP_122114008.1)
Alphaproteobacteria	Rhodobacterales	Paracoccaceae	Paracoccus aminovorans HPD-2	cellular organisms;Bacteria;Pseudomonadota;Alphaproteobacteria;Rhodobacterales;Paracoccaceae;Paracoccus	soil Niigata Factory of Mitsubishi Gas Chemical Company	Terrestrial soil	NZ_KQ955209.1	73.279 (WP_082724874.1)	64 (WP_062562950.1)	72.811 (WP_062562952.1)
Alphaproteobacteria	Rhodobacterales	Paracoccaceae	Paracoccus ferrooxidans NCCB 100066	cellular organisms;Bacteria;Pseudomonadota;Alphaproteobacteria;Rhodobacterales;Paracoccaceae;Paracoccus	bioreactor	others	CP038201.1	72.065 (WGR62004.1)	62.154 (WGR62003.1)	72.811 (WGR62005.1)
Alphaproteobacteria	Rhodobacterales	Paracoccaceae	Paracoccus homiensis DSM 17862	cellular organisms;Bacteria;Pseudomonadota;Alphaproteobacteria;Rhodobacterales;Paracoccaceae;Paracoccus	sea-sand from Homi Cape, Pohang city, South Korea in 2005.	Intertidal sediment	NZ_FOHO01000028.1	68.293 (WP_090738205.1)	63.444 (WP_090738207.1)	75.346 (WP_090738203.1)
Alphaproteobacteria	Rhodobacterales	Paracoccaceae	Paracoccus laeviglucosivorans DSM 100094	cellular organisms;Bacteria;Pseudomonadota;Alphaproteobacteria;Rhodobacterales;Paracoccaceae;Paracoccus	soil in Japan	Terrestrial soil	NZ_FXTK01000028.1	70.968 (WP_142664793.1)	62.462 (WP_142664794.1)	70.507 (WP_142664792.1)
Alphaproteobacteria	Rhodobacterales	Paracoccaceae	Paracoccus onubensis 1011MAR3C25	cellular organisms;Bacteria;Pseudomonadota;Alphaproteobacteria;Rhodobacterales;Paracoccaceae;Paracoccus	a white biofilm colonizing the walls of the Andalusian show cave Gruta de las Maravillas (Huelva, Spain).	biofilm	NZ_QZCG01000009.1	72.065 (WP_119749809.1)	64.615 (WP_119749811.1)	71.23 (WP_119749807.1)
Alphaproteobacteria	Rhodobacterales	Paracoccaceae	Paracoccus pantotrophus DSM 1403	cellular organisms;Bacteria;Pseudomonadota;Alphaproteobacteria;Rhodobacterales;Paracoccaceae;Paracoccus	denitrifying, sulfide-oxidizing effluent-treatment plant in Netherlands	others	FPKI01000047.1	72.065 (SFY42342.1)	63.077 (SFY42339.1)	72.979 (SFY42346.1)
Alphaproteobacteria	Rhodobacterales	Paracoccaceae	Paracoccus sediminis DSM 26170	cellular organisms;Bacteria;Pseudomonadota;Alphaproteobacteria;Rhodobacterales;Paracoccaceae;Paracoccus	China:Hebei, Hengshui, Hengshui Lake	lake	NZ_FZNM01000030.1	66.26 (WP_089389449.1)	61.398 (WP_089389450.1)	75.638 (WP_089389448.1)
Alphaproteobacteria	Rhodobacterales	Paracoccaceae	Paracoccus seriniphilus DSM 14827	cellular organisms;Bacteria;Pseudomonadota;Alphaproteobacteria;Rhodobacterales;Paracoccaceae;Paracoccus	Bugula plumosa (Bryozoa)	Host-associated	NZ_CP067132.1	67.886 (WP_089344004.1)	60.121 (WP_089344005.1)	75.406 (WP_089344003.1)
Alphaproteobacteria	Rhodobacterales	Paracoccaceae	Paracoccus siganidrum DSM 26381	cellular organisms;Bacteria;Pseudomonadota;Alphaproteobacteria;Rhodobacterales;Paracoccaceae;Paracoccus	fish gastrointestinal tract collected from Zhanjiang Port	host-associated	NZ_QZEW01000001.1	72.874 (WP_119896190.1)	65.538 (WP_119896189.1)	72.184 (WP_119896191.1)
Alphaproteobacteria	Rhodobacterales	Paracoccaceae	Paracoccus sp. C2R09	cellular organisms;Bacteria;Pseudomonadota;Alphaproteobacteria;Rhodobacterales;Paracoccaceae;Paracoccus	carageenan 40-100 m particle (artificial) mid colonization	Marine Plants	NZ_JAHKQB010000024.1	68.699 (WP_216019175.1)	62.006 (WP_216019176.1)	73.148 (WP_216019174.1)
Alphaproteobacteria	Rhodobacterales	Paracoccaceae	Paracoccus sp. EF6	cellular organisms;Bacteria;Pseudomonadota;Alphaproteobacteria;Rhodobacterales;Paracoccaceae;Paracoccus	China:Hebei, Hengshui, Hengshui Lake	lake	NZ_JAPTYD010000078.1	64.634 (WP_268944331.1)	64.634 (WP_268944332.1)	73.782 (WP_268944330.1)
Alphaproteobacteria	Rhodobacterales	Paracoccaceae	Paracoccus sp. FO-3	cellular organisms;Bacteria;Pseudomonadota;Alphaproteobacteria;Rhodobacterales;Paracoccaceae;Paracoccus	soil in Hunan China	Terrestrial soil	NZ_VCBQ01000056.1	72.065 (WP_255469748.1)	63.077 (WP_140848085.1)	73.041 (WP_140848082.1)
Alphaproteobacteria	Rhodobacterales	Paracoccaceae	Paracoccus sp. IB05	cellular organisms;Bacteria;Pseudomonadota;Alphaproteobacteria;Rhodobacterales;Paracoccaceae;Paracoccus	wastewater in Denmark Kongens Lyngby	others	NZ_JAEFCF010000018.1	71.146 (WP_198837400.1)	67.492 (WP_198837401.1)	72.874 (WP_198837399.1)
Alphaproteobacteria	Rhodobacterales	Paracoccaceae	Paracoccus sp. pheM1	cellular organisms;Bacteria;Pseudomonadota;Alphaproteobacteria;Rhodobacterales;Paracoccaceae;Paracoccus	petroleum-contaminated soil in Shandong China	Terrestrial soil	NZ_JAGXCX010000003.1	73.279 (WP_240540633.1)	62.769 (WP_214275025.1)	72.581 (WP_214275027.1)
Alphaproteobacteria	Rhodobacterales	Paracoccaceae	Paracoccus sp. YLB-12	cellular organisms;Bacteria;Pseudomonadota;Alphaproteobacteria;Rhodobacterales;Paracoccaceae;Paracoccus	swamp in China	swamp	NZ_JANAVZ010000005.1	66.26 (WP_260277053.1)	63.746 (WP_260277054.1)	76.037 (WP_260277052.1)
Alphaproteobacteria	Rhodobacterales	Paracoccaceae	Paracoccus sp. Z330	cellular organisms;Bacteria;Pseudomonadota;Alphaproteobacteria;Rhodobacterales;Paracoccaceae;Paracoccus	marine invertebrate from Shenzhen China	host-associated	NZ_JAQBIE010000008.1	68.699 (WP_271888540.1)	61.702 (WP_271888541.1)	75.115 (WP_271888539.1)
Alphaproteobacteria	Rhodobacterales	Paracoccaceae	Paracoccus versutus DSM 582	cellular organisms;Bacteria;Pseudomonadota;Alphaproteobacteria;Rhodobacterales;Paracoccaceae;Paracoccus	soil adjacent to the roots of the plant Clitoria ternatea	Terrestrial soil	NZ_JRKO01000056.1	73.279 (WP_036759428.1)	63.077 (WP_036759426.1)	72.581 (WP_036759430.1)
Alphaproteobacteria	Rhodobacterales	Paracoccaceae	Pseudogemmobacter bohemicus Cd-10	cellular organisms;Bacteria;Pseudomonadota;Alphaproteobacteria;Rhodobacterales;Paracoccaceae;Pseudogemmobacter	sludge in Czech Republic: Pribram	Terrestrial	NZ_QNHG01000002.1	72.727 (WP_112310748.1)	66.364 (WP_112310747.1)	71.724 (WP_112310749.1)
Alphaproteobacteria	Rhodobacterales	Paracoccaceae	Pseudogemmobacter sp. CC-YST710	cellular organisms;Bacteria;Pseudomonadota;Alphaproteobacteria;Rhodobacterales;Paracoccaceae;Pseudogemmobacter	Poultry manure in Taiwan	Terrestrial	NZ_JACDXX010000008.1	73.123 (WP_226935319.1)	64.923 (WP_226935320.1)	73.333 (WP_226935318.1)
Alphaproteobacteria	Rhodobacterales	Paracoccaceae	Rhodobaca barguzinensis DSM 19920	cellular organisms;Bacteria;Pseudomonadota;Alphaproteobacteria;Rhodobacterales;Paracoccaceae;Rhodobaca	thin bacterial mat from a soda lake in Russia East Siberia	lake	NZ_SODJ01000001.1	53.386 (WP_071481479.1)	53.988 (WP_071481478.1)	55.889 (WP_071481481.1)
Alphaproteobacteria	Rhodobacterales	Paracoccaceae	Rhodobaca bogoriensis DSM 18756	cellular organisms;Bacteria;Pseudomonadota;Alphaproteobacteria;Rhodobacterales;Paracoccaceae;Rhodobaca	African Rift Valley soda lakes.	lake	NZ_SORN01000001.1	53.386 (WP_071481479.1)	53.988 (WP_071481478.1)	55.889 (WP_071481481.1)
Alphaproteobacteria	Rhodobacterales	Paracoccaceae	Roseibaca ekhonensis CECT 7235	cellular organisms;Bacteria;Pseudomonadota;Alphaproteobacteria;Rhodobacterales;Paracoccaceae;Roseibaca	hypersaline, meromictic and heliothermal Ekho in Antarctica	freshwater	NZ_UIHC01000026.1	54.183 (WP_121095838.1)	53.067 (WP_121095839.1)	53.811 (WP_121095837.1)
Alphaproteobacteria	Rhodobacterales	Paracoccaceae	Roseibaca sp. V10	cellular organisms;Bacteria;Pseudomonadota;Alphaproteobacteria;Rhodobacterales;Paracoccaceae;Roseibaca	seawater in Italy: Naples, Litorale Domitio	seawater	NZ_JALZWP010000017.1	54.582 (WP_249060097.1)	51.84 (WP_249060096.1)	53.58 (WP_249060099.1)
Alphaproteobacteria	Rhodobacterales	Paracoccaceae	Roseibaca sp. Y0-43	cellular organisms;Bacteria;Pseudomonadota;Alphaproteobacteria;Rhodobacterales;Paracoccaceae;Roseibaca	coastal sediment sample in China: Xiaoshi Island, Weihai	sediment	NZ_JAFMPR010000010.1	55.777 (WP_227428282.1)	52.147 (WP_227428281.1)	54.042 (WP_227428283.1)
Alphaproteobacteria	Rhodobacterales	Paracoccaceae	Roseinatronobacter monicus DSM 18423	cellular organisms;Bacteria;Pseudomonadota;Alphaproteobacteria;Rhodobacterales;Paracoccaceae;Roseinatronobacter	in Mono Lake, California, United States	lake	NZ_VFPT01000001.1	53.785 (WP_142079906.1)	52.147 (WP_142079907.1)	55.22 (WP_142079905.1)
Alphaproteobacteria	Rhodobacterales	Paracoccaceae	Rubrimonas cliftonensis DSM 15345	cellular organisms;Bacteria;Pseudomonadota;Alphaproteobacteria;Rhodobacterales;Paracoccaceae;Rubrimonas	from saline Lake	lake	NZ_FNQM01000013.1	77.328 (WP_093255229.1)	70.517 (WP_093255230.1)	76.037 (WP_093255227.1)
Alphaproteobacteria	Rhodobacterales	Paracoccaceae	Thalassobium sp. R2A62	cellular organisms;Bacteria;Pseudomonadota;Alphaproteobacteria;Rhodobacterales;Paracoccaceae;Thalassobium	Subsurface water samples of Yaquina Bay, OR	seawater	NZ_GG697169.2	71.255 (WP_009160732.1)	73.7 (WP_009157812.1)	83.372 (WP_009159944.1)
Alphaproteobacteria	Rhodobacterales	Paracoccaceae	Thermohalobaculum xanthum M0105	cellular organisms;Bacteria;Pseudomonadota;Alphaproteobacteria;Rhodobacterales;Paracoccaceae;Thermohalobaculum	from mangrove sediment collected in the Beibu Gulf, south China.	sediments	NZ_JAEHHL010000001.1	74.494 (WP_200607669.1)	63.988 (WP_200607667.1)	73.502 (WP_200607672.1)
Alphaproteobacteria	Rhodobacterales	Paracoccaceae	Albidovulum inexpectatum DSM 12048	cellular organisms;Bacteria;Pseudomonadota;Alphaproteobacteria;Rhodobacterales;Paracoccaceae;Albidovulum	a freshwater lake in Japan.	freshwater	NZ_PRDS01000004.1	74.704 (WP_104070719.1)	68.675 (WP_104070718.1)	76.092 (WP_104070721.1)
Alphaproteobacteria	Hyphomicrobiales	Phyllobacteriaceae	Hoeflea alexandrii DSM 16655	cellular organisms;Bacteria;Pseudomonadota;Alphaproteobacteria;Hyphomicrobiales;Phyllobacteriaceae;Hoeflea	culture of the toxin-producing marine dinoflagellate Alexandrium minutum AL1V	Marine Plants	NZ_JAAAML010000002.1	67.611 (WP_252916217.1)	58.501 (WP_252916218.1)	75.862 (WP_252916216.1)
Alphaproteobacteria	Hyphomicrobiales	Phyllobacteriaceae	Hoeflea halophila KCTC 23107	cellular organisms;Bacteria;Pseudomonadota;Alphaproteobacteria;Hyphomicrobiales;Phyllobacteriaceae;Hoeflea	From sediment, East Sea, Korea	sedmient	NZ_OCPC01000004.1	70.04 (WP_097108499.1)	64.759 (WP_097108500.1)	75.632 (WP_097108498.1)
Alphaproteobacteria	Hyphomicrobiales	Phyllobacteriaceae	Hoeflea marina DSM 16791	cellular organisms;Bacteria;Pseudomonadota;Alphaproteobacteria;Hyphomicrobiales;Phyllobacteriaceae;Hoeflea	marine environments,Germany Baltic Sea	seawater	NZ_QGTR01000003.1	70.85 (WP_110032271.1)	68.788 (WP_110032272.1)	72.414 (WP_110032270.1)
Alphaproteobacteria	Hyphomicrobiales	Phyllobacteriaceae	Hoeflea olei JC234	cellular organisms;Bacteria;Pseudomonadota;Alphaproteobacteria;Hyphomicrobiales;Phyllobacteriaceae;Hoeflea	was isolated from a water sample collected from diesel-oil-contaminated backwaters in Kerala, India	seawater	NZ_LQZT01000007.1	69.231 (WP_066176593.1)	63.554 (WP_066176590.1)	74.769 (WP_066176595.1)
Alphaproteobacteria	Hyphomicrobiales	Phyllobacteriaceae	Hoeflea phototrophica DFL-43	cellular organisms;Bacteria;Pseudomonadota;Alphaproteobacteria;Hyphomicrobiales;Phyllobacteriaceae;Hoeflea	single cells of a culture of the toxic dinoflagellate Prorocentrum lima maintained at the Biological Research Institute of Helgoland,	Marine Plants	NZ_CM002917.1	69.2 (WP_007199952.1)	64.157 (WP_007199953.1)	75.926 (WP_007199951.1)
Alphaproteobacteria	Hyphomicrobiales	Phyllobacteriaceae	Hoeflea prorocentri PM5-8	cellular organisms;Bacteria;Pseudomonadota;Alphaproteobacteria;Hyphomicrobiales;Phyllobacteriaceae;Hoeflea	a culture of a marine toxigenic dinoflagellate Prorocentrum mexicanum PM01	Marine Plants	NZ_JAPJZI010000001.1	69.96 (WP_267990834.1)	64.724 (WP_267990833.1)	83.908 (WP_267990835.1)
Alphaproteobacteria	Hyphomicrobiales	Phyllobacteriaceae	Hoeflea sp. BAL378	cellular organisms;Bacteria;Pseudomonadota;Alphaproteobacteria;Hyphomicrobiales;Phyllobacteriaceae;Hoeflea	Baltic Sea surface water	seawater	NZ_JRJG01000116.1	69.636 (WP_035531291.1)	62.651 (WP_035531294.1)	74.885 (WP_035531289.1)
Alphaproteobacteria	Hyphomicrobiales	Phyllobacteriaceae	Hoeflea sp. E7-10	cellular organisms;Bacteria;Pseudomonadota;Alphaproteobacteria;Hyphomicrobiales;Phyllobacteriaceae;Hoeflea	a bleached hard coral	Host-associated	NZ_JAPJZH010000002.1	74.089 (WP_271087927.1)	62.195 (WP_271087926.1)	78.851 (WP_271087928.1)
Alphaproteobacteria	Hyphomicrobiales	Phyllobacteriaceae	Hoeflea sp. J2-29	cellular organisms;Bacteria;Pseudomonadota;Alphaproteobacteria;Hyphomicrobiales;Phyllobacteriaceae;Hoeflea	marine algae	Marine Plants	NZ_JAOVZQ010000001.1	69.636 (WP_267612176.1)	63.473 (WP_267612177.1)	75.694 (WP_267612175.1)
Alphaproteobacteria	Hyphomicrobiales	Phyllobacteriaceae	Lentilitoribacter sp. Alg239-R112	cellular organisms;Bacteria;Pseudomonadota;Alphaproteobacteria;Hyphomicrobiales;Phyllobacteriaceae;Lentilitoribacter	coastal seawater	Coastal	NZ_LS999833.1	67.589 (WP_162652017.1)	59.215 (WP_162652018.1)	77.88 (WP_162652016.1)
Alphaproteobacteria	Hyphomicrobiales	Phyllobacteriaceae	Nitratireductor indicus C115	cellular organisms;Bacteria;Pseudomonadota;Alphaproteobacteria;Hyphomicrobiales;Phyllobacteriaceae;Nitratireductor	a crude-oil-degrading consortium enriched from deep seawater of the Indian Ocean	Open Ocean	NZ_AMSI01000024.1	74.089 (WP_009452722.1)	64.955 (WP_009452721.1)	77.315 (WP_009452723.1)
Alphaproteobacteria	Hyphomicrobiales	Phyllobacteriaceae	Nitratireductor sp. XY-223	cellular organisms;Bacteria;Pseudomonadota;Alphaproteobacteria;Hyphomicrobiales;Phyllobacteriaceae;Nitratireductor	mangrove soil	mangrove	NZ_SPNT01000001.1	73.684 (WP_136656794.1)	62.727 (WP_136656795.1)	76.728 (WP_136656793.1)
Alphaproteobacteria	Hyphomicrobiales	Phyllobacteriaceae	Oricola cellulosilytica JCM 19534	cellular organisms;Bacteria;Pseudomonadota;Alphaproteobacteria;Hyphomicrobiales;Phyllobacteriaceae;Oricola	surface seashore water of Hualien, Taiwan	seawater	NZ_JAINFK010000005.1	73.554 (WP_263289204.1)	61.145 (WP_131570100.1)	73.441 (WP_131570104.1)
Alphaproteobacteria	Hyphomicrobiales	Phyllobacteriaceae	Zhengella mangrovi X9-2-2	cellular organisms;Bacteria;Pseudomonadota;Alphaproteobacteria;Hyphomicrobiales;Phyllobacteriaceae;Zhengella	mangrove sediment	sediment	NZ_PDVP01000005.1	72.908 (WP_099306346.1)	65.046 (WP_099306347.1)	77.546 (WP_099306345.1)
Alphaproteobacteria	Hyphomicrobiales	Aurantimonadaceae	Aurantimonas marina SW136	cellular organisms;Bacteria;Pseudomonadota;Alphaproteobacteria;Hyphomicrobiales;Aurantimonadaceae;Aurantimonas	a deep-sea sediment sample collected from the South China Sea	sediment	NZ_JADDXW010000006.1	72 (WP_206454554.1)	64.048 (WP_206454553.1)	74.884 (WP_206454555.1)
Alphaproteobacteria	Hyphomicrobiales	Aurantimonadaceae	Fulvimarina manganoxydans CGMCC 1.10972	cellular organisms;Bacteria;Pseudomonadota;Alphaproteobacteria;Hyphomicrobiales;Aurantimonadaceae;Fulvimarina	a deep-sea hydrothermal plume in the south-west Indian Ocean	open Ocean	NZ_FWXR01000030.1	70.751 (WP_084412662.1)	60.79 (WP_084412660.1)	73.903 (WP_084412664.1)
Alphaproteobacteria	Hyphomicrobiales	Aurantimonadaceae	Jiella mangrovi KSK16Y-1	cellular organisms;Bacteria;Pseudomonadota;Alphaproteobacteria;Hyphomicrobiales;Aurantimonadaceae;Jiella	surface-sterilised leaf of Rhizophora stylosa collected from Shankou Mangrove Nature Reserve, Guangxi Zhuang Autonomous Region, China	Terrestrial plants	NZ_JAGJCF010000026.1	70.751 (WP_209597624.1)	60.182 (WP_209597626.1)	73.963 (WP_209597622.1)
Alphaproteobacteria	Hyphomicrobiales	Aurantimonadaceae	Jiella sonneratiae MQZ13P-4	cellular organisms;Bacteria;Pseudomonadota;Alphaproteobacteria;Hyphomicrobiales;Aurantimonadaceae;Jiella	Sonneratia apetala collected from Maowei sea Mangrove Nature Reserve in Guangxi Zhuang Autonomous Region, PR China.	Terrestrial plants	JAFMPY010000003.1	55.777 (MBO0902558.1)	52.87 (MBO0902559.1)	54.273 (MBO0902557.1)
Alphaproteobacteria	Hyphomicrobiales	Stappiaceae	Hongsoonwoonella zoysiae SY4-7	cellular organisms;Bacteria;Pseudomonadota;Alphaproteobacteria;Hyphomicrobiales;Stappiaceae;Hongsoonwoonella	rhizosphere mudflat of a halophyte collected around Seonyu Island, Republic of Korea.	sedmient	NZ_JABRXF010000001.1	70.445 (WP_172886373.1)	61.702 (WP_172886372.1)	77.778 (WP_172886374.1)
Alphaproteobacteria	Hyphomicrobiales	Stappiaceae	Labrenzia sp. OB1	cellular organisms;Bacteria;Pseudomonadota;Alphaproteobacteria;Hyphomicrobiales;Stappiaceae;Labrenzia	Coastal seawater, La Jolla, CA, USA	Coastal	NZ_JSEP01000001.1	74.089 (WP_068405338.1)	67.976 (WP_068405336.1)	76.322 (WP_068405341.1)
Alphaproteobacteria	Hyphomicrobiales	Stappiaceae	Labrenzia sp. PHM005	cellular organisms;Bacteria;Pseudomonadota;Alphaproteobacteria;Hyphomicrobiales;Stappiaceae;Labrenzia	isolated on sea salt agar medium from a marine sediment sample collected in the Indian Ocean.	Open Ocean（sediment）	NZ_CP041191.1	72.874 (WP_141188468.1)	69.091 (WP_141188467.1)	78.241 (WP_141188469.1)
Alphaproteobacteria	Hyphomicrobiales	Stappiaceae	Labrenzia sp. THAF82	cellular organisms;Bacteria;Pseudomonadota;Alphaproteobacteria;Hyphomicrobiales;Stappiaceae;Labrenzia	Surface of a polyethylene microplastic particle present in tank 6 of a marine aquarium containing stony-coral fragments and water maintained at 28℃	others	NZ_CP045354.1	76.113 (WP_152500294.1)	68.882 (WP_152500293.1)	78.571 (WP_152500295.1)
Alphaproteobacteria	Hyphomicrobiales	Stappiaceae	Labrenzia sp. VG12	cellular organisms;Bacteria;Pseudomonadota;Alphaproteobacteria;Hyphomicrobiales;Stappiaceae;Labrenzia	Red Sea sediments	Coastal（sediment）	NZ_CP022529.1	74.899 (WP_094074698.1)	67.365 (WP_094071803.1)	77.65 (WP_094071804.1)
Alphaproteobacteria	Hyphomicrobiales	Stappiaceae	Roseibium album CECT 7551	cellular organisms;Bacteria;Pseudomonadota;Alphaproteobacteria;Hyphomicrobiales;Stappiaceae;Roseibium	from oysters cultured at the Spanish Mediterranean coast, near Vinaroz	Host-associated	CXTY01000002.1	74.899 (CTQ51857.1)	66.867 (CTQ51856.1)	78.571 (CTQ51858.1)
Alphaproteobacteria	Hyphomicrobiales	Stappiaceae	Roseibium alexandrii DFL-11	cellular organisms;Bacteria;Pseudomonadota;Alphaproteobacteria;Hyphomicrobiales;Stappiaceae;Roseibium	single cells of a culture of the toxic dinoflagellate Alexandrium lusitanicum	Marine Plants	NZ_CM011002.1	75.709 (WP_008193920.1)	69.184 (WP_008189460.1)	78.06 (WP_008191179.1)
Alphaproteobacteria	Hyphomicrobiales	Stappiaceae	Roseibium aquae CGMCC 1.12426	cellular organisms;Bacteria;Pseudomonadota;Alphaproteobacteria;Hyphomicrobiales;Stappiaceae;Roseibium	Dasugan Lake, a saline lake	lake	NZ_BMFA01000004.1	74.494 (WP_150495767.1)	67.674 (WP_150495768.1)	77.829 (WP_150495766.1)
Alphaproteobacteria	Hyphomicrobiales	Stappiaceae	Roseibium denhamense DSM 15949	cellular organisms;Bacteria;Pseudomonadota;Alphaproteobacteria;Hyphomicrobiales;Stappiaceae;Roseibium	surface of red algae in Australia	Marine Plants	FXTT01000002.1	75.709 (SMP14986.1)	68.373 (SMP14974.1)	78.291 (SMP14998.1)
Alphaproteobacteria	Hyphomicrobiales	Stappiaceae	Roseibium hamelinense NBRC 16783	cellular organisms;Bacteria;Pseudomonadota;Alphaproteobacteria;Hyphomicrobiales;Stappiaceae;Roseibium	the east and west coasts of Australia.	seawater	NZ_SMLY01000068.1	74.899 (WP_145340064.1)	68.58 (WP_145340065.1)	78.06 (WP_145340063.1)
Alphaproteobacteria	Hyphomicrobiales	Stappiaceae	Roseibium sediminis KCTC 52373	cellular organisms;Bacteria;Pseudomonadota;Alphaproteobacteria;Hyphomicrobiales;Stappiaceae;Roseibium	Roseibium sediminis was isolated from surface sediment of the Bohai Sea in China	Coastal（sediment）	NZ_VXDB01000013.1	80.237 (WP_150525146.1)	65.476 (WP_150525145.1)	78.291 (WP_150525147.1)
Alphaproteobacteria	Hyphomicrobiales	Stappiaceae	Roseibium sp. KMA01	cellular organisms;Bacteria;Pseudomonadota;Alphaproteobacteria;Hyphomicrobiales;Stappiaceae;Roseibium	Trichodesmium colonies	Host-associated	NZ_JAICDE010000002.1	76.113 (WP_265683371.1)	68.882 (WP_265683369.1)	78.341 (WP_265683374.1)
Alphaproteobacteria	Hyphomicrobiales	Stappiaceae	Stappia sediminis BGMRC 2046	cellular organisms;Bacteria;Pseudomonadota;Alphaproteobacteria;Hyphomicrobiales;Stappiaceae;Stappia	the rhizosphere soil of Zoysia matrella collected from the Beibu Gulf of China	terrestrial	NZ_WUMV01000014.1	72.065 (WP_160777752.1)	63.526 (WP_160777751.1)	78.241 (WP_160777753.1)
Alphaproteobacteria	Hyphomicrobiales	Stappiaceae	Stappia sp. ES.058	cellular organisms;Bacteria;Pseudomonadota;Alphaproteobacteria;Hyphomicrobiales;Stappiaceae;Stappia	Intertidal Microbial Mat	intertidal	NZ_LT629784.1	73.684 (WP_093805491.1)	63.83 (WP_093805492.1)	78.984 (WP_093805490.1)
Alphaproteobacteria	Hyphomicrobiales	Stappiaceae	Stappia stellulata DSM 5886	cellular organisms;Bacteria;Pseudomonadota;Alphaproteobacteria;Hyphomicrobiales;Stappiaceae;Stappia	Marine mud	sidiments	NZ_KE384083.1	73.279 (WP_029059559.1)	64.134 (WP_029059558.1)	78.984 (WP_029059560.1)
Alphaproteobacteria	Hyphomicrobiales	Methylobacteriaceae	Methylobacterium dankookense DSM 22415	cellular organisms;Bacteria;Pseudomonadota;Alphaproteobacteria;Hyphomicrobiales;Methylobacteriaceae;Methylobacterium	drinking water of a water purifier	freshwater	NZ_BPQI01000127.1	54.4 (WP_144758574.1)	57.91 (WP_144758571.1)	57.309 (WP_144758577.1)
Alphaproteobacteria	Hyphomicrobiales	Methylobacteriaceae	Methylobacterium dankookense SW08-7	cellular organisms;Bacteria;Pseudomonadota;Alphaproteobacteria;Hyphomicrobiales;Methylobacteriaceae;Methylobacterium	drinking water of a water purifier.	freshwater	NZ_CABFVH010000001.1	54.4 (WP_144758574.1)	57.91 (WP_144758571.1)	57.309 (WP_144758577.1)
Alphaproteobacteria	Hyphomicrobiales	Methylobacteriaceae	Methylobacterium isbiliense DSM 17168	cellular organisms;Bacteria;Pseudomonadota;Alphaproteobacteria;Hyphomicrobiales;Methylobacteriaceae;Methylobacterium	drinking water	freshwater	NZ_BPQQ01000149.1	53.571 (WP_238242115.1)	51.807 (WP_238242117.1)	54.756 (WP_238242114.1)
Alphaproteobacteria	Hyphomicrobiales	Methylobacteriaceae	Methylobacterium longum DSM 23933	cellular organisms;Bacteria;Pseudomonadota;Alphaproteobacteria;Hyphomicrobiales;Methylobacteriaceae;Methylobacterium	phyllosphere of Arabidopsis thaliana	Terrestrial plants	NZ_BPQS01000021.1	50.385 (WP_238290282.1)	57.27 (WP_238290283.1)	57.541 (WP_238290281.1)
Alphaproteobacteria	Hyphomicrobiales	Methylobacteriaceae	Methylobacterium mesophilicum SR1.6/6	cellular organisms;Bacteria;Pseudomonadota;Alphaproteobacteria;Hyphomicrobiales;Methylobacteriaceae;Methylobacterium	a surface-sterilized Citrus sinensis branch.	Terrestrial plants	NZ_CP043538.1	53.785 (WP_010686703.1)	56.845 (WP_010686702.1)	57.541 (WP_010686704.1)
Alphaproteobacteria	Hyphomicrobiales	Methylobacteriaceae	Methylobacterium sp. 275MFSha3.1	cellular organisms;Bacteria;Pseudomonadota;Alphaproteobacteria;Hyphomicrobiales;Methylobacteriaceae;Methylobacterium	Solanum tuberosum L. cv. Desirée plants	Terrestrial plants	NZ_FNWP01000052.1	50.385 (WP_091683886.1)	57.015 (WP_091683884.1)	58.237 (WP_091683888.1)
Alphaproteobacteria	Hyphomicrobiales	Methylobacteriaceae	Methylobacterium sp. E-046	cellular organisms;Bacteria;Pseudomonadota;Alphaproteobacteria;Hyphomicrobiales;Methylobacteriaceae;Methylobacterium	Solanum tuberosum L. cv. Desirée plants	Terrestrial plants	NZ_JAKSYP010000085.1	50.385 (WP_238290282.1)	56.973 (WP_243985129.1)	57.773 (WP_243985127.1)
Alphaproteobacteria	Hyphomicrobiales	Methylobacteriaceae	Methylobacterium sp. J-030	cellular organisms;Bacteria;Pseudomonadota;Alphaproteobacteria;Hyphomicrobiales;Methylobacteriaceae;Methylobacterium	Solanum tuberosum L. cv. Desirée plants	Terrestrial plants	NZ_JAKSYM010000368.1	50.385 (WP_244045913.1)	56.418 (WP_244045914.1)	57.541 (WP_244045912.1)
Alphaproteobacteria	Hyphomicrobiales	Methylobacteriaceae	Methylobacterium sp. J-070	cellular organisms;Bacteria;Pseudomonadota;Alphaproteobacteria;Hyphomicrobiales;Methylobacteriaceae;Methylobacterium	Solanum tuberosum L. cv. Desirée plants	Terrestrial plants	NZ_JAKSXX010000038.1	56.923 (WP_243903518.1)	56.418 (WP_243903519.1)	57.309 (WP_243903517.1)
Alphaproteobacteria	Hyphomicrobiales	Methylobacteriaceae	Methylobacterium sp. PvR107	cellular organisms;Bacteria;Pseudomonadota;Alphaproteobacteria;Hyphomicrobiales;Methylobacteriaceae;Methylobacterium	Solanum tuberosum L. cv. Desirée plants	Terrestrial plants	NZ_JAFIBW010000001.1	62.651 (WP_210028642.1)	57.143 (WP_210028643.1)	57.309 (WP_210028640.1)
Alphaproteobacteria	Hyphomicrobiales	Methylobacteriaceae	Methylobacterium sp. UNC378MF	cellular organisms;Bacteria;Pseudomonadota;Alphaproteobacteria;Hyphomicrobiales;Methylobacteriaceae;Methylobacterium	Solanum tuberosum L. cv. Desirée plants	Terrestrial plants	NZ_FMWU01000014.1	49.615 (WP_091782289.1)	56.25 (WP_091782286.1)	58.005 (WP_091782291.1)
Alphaproteobacteria	Hyphomicrobiales	Methylobacteriaceae	Methylobacterium symbioticum SB0023/3	cellular organisms;Bacteria;Pseudomonadota;Alphaproteobacteria;Hyphomicrobiales;Methylobacteriaceae;Methylobacterium	inner spores of Glomus iranicum var.	Host-associated	NZ_CABFPH010000028.1	53.2 (WP_142583136.1)	56.716 (WP_142583135.1)	56.845 (WP_142583137.1)
Alphaproteobacteria	Hyphomicrobiales	Methylobacteriaceae	Methylobacterium trifolii DSM 23632	cellular organisms;Bacteria;Pseudomonadota;Alphaproteobacteria;Hyphomicrobiales;Methylobacteriaceae;Methylobacterium	leaf of trifolium repens	Terrestrial plants	NZ_BPRB01000189.1	52 (WP_238183691.1)	56.677 (WP_238183690.1)	58.237 (WP_238183692.1)
Alphaproteobacteria	Hyphomicrobiales	Methylobacteriaceae	Microvirga arabica SV2184P	cellular organisms;Bacteria;Pseudomonadota;Alphaproteobacteria;Hyphomicrobiales;Methylobacteriaceae;Microvirga	arid soil samples	Terrestrial soil	NZ_JAFBID010000053.1	56.25 (WP_203273878.1)	53.593 (WP_203273877.1)	55.684 (WP_203273880.1)
Alphaproteobacteria	Hyphomicrobiales	Xanthobacteraceae	Aquabacter cavernae Sn-9-2	cellular organisms;Bacteria;Pseudomonadota;Alphaproteobacteria;Hyphomicrobiales;Xanthobacteraceae;Aquabacter	a cave soil sample collected from Tiandong cave, Guizhou Province, south-west PR China	Terrestrial soil	NZ_RWKV01000017.1	53.125 (WP_127092167.1)	59.036 (WP_127092166.1)	56.12 (WP_127092168.1)
Alphaproteobacteria	Hyphomicrobiales	Xanthobacteraceae	Xanthobacter aminoxidans ATCC BAA-299	cellular organisms;Bacteria;Pseudomonadota;Alphaproteobacteria;Hyphomicrobiales;Xanthobacteraceae;Xanthobacter	from the activated sludge of a sewage	Terrestrial	NZ_JAMJXC010000024.1	56.641 (WP_250168388.1)	58.434 (WP_250168387.1)	54.988 (WP_029555399.1)
Alphaproteobacteria	Hyphomicrobiales	Xanthobacteraceae	Xanthobacter autotrophicus GJ10	cellular organisms;Bacteria;Pseudomonadota;Alphaproteobacteria;Hyphomicrobiales;Xanthobacteraceae;Xanthobacter	from slurries of brackish water sediment	Terrestrial	NZ_CP085618.1	56.25 (WP_229646783.1)	58.308 (WP_229646782.1)	54.988 (WP_229646784.1)
Alphaproteobacteria	Hyphomicrobiales	Xanthobacteraceae	Xanthobacter flavus 301	cellular organisms;Bacteria;Pseudomonadota;Alphaproteobacteria;Hyphomicrobiales;Xanthobacteraceae;Xanthobacter	from turf podzol soils	Terrestrial soil	BSDO01000005.1	56.25 (GLI23746.1)	57.53 (GLI23745.1)	55.22 (GLI23747.1)
Alphaproteobacteria	Hyphomicrobiales	Xanthobacteraceae	Xanthobacter sp. 126	cellular organisms;Bacteria;Pseudomonadota;Alphaproteobacteria;Hyphomicrobiales;Xanthobacteraceae;Xanthobacter	from activated sludge of a domestic wastewater treatment plant.	Terrestrial	NZ_JAFO01000001.1	55.859 (WP_024280493.1)	57.831 (WP_024280492.1)	54.756 (WP_024280494.1)
Alphaproteobacteria	Hyphomicrobiales	Xanthobacteraceae	Xanthobacter sp. 91	cellular organisms;Bacteria;Pseudomonadota;Alphaproteobacteria;Hyphomicrobiales;Xanthobacteraceae;Xanthobacter	Fresh water, Soil	terrestrial	NZ_JNIB01000001.1	56.641 (WP_029555398.1)	58.434 (WP_029555397.1)	54.988 (WP_029555399.1)
Alphaproteobacteria	Hyphomicrobiales	Xanthobacteraceae	Xanthobacter sp. SG618	cellular organisms;Bacteria;Pseudomonadota;Alphaproteobacteria;Hyphomicrobiales;Xanthobacteraceae;Xanthobacter	from the sludge samples	Terrestrial	NZ_JABBHL010000009.1	56.641 (WP_169124516.1)	57.402 (WP_169124517.1)	55.22 (WP_169124515.1)
Alphaproteobacteria	Hyphomicrobiales	Amorphaceae	Amorphus coralli DSM 19760	cellular organisms;Bacteria;Pseudomonadota;Alphaproteobacteria;Hyphomicrobiales;Amorphaceae;Amorphus	Coral mucus Fungia granulosa	Host-associated	NZ_KB894574.1	71.146 (WP_018700366.1)	66.667 (WP_018700365.1)	76.782 (WP_018700367.1)
Alphaproteobacteria	Hyphomicrobiales	Boseaceae	Bosea sp. 124	cellular organisms;Bacteria;Pseudomonadota;Alphaproteobacteria;Hyphomicrobiales;Boseaceae;Bosea	isolated from methane-oxidizing consortia originating from Lake Washington sediment	sediment	NZ_PZZM01000001.1	54.98 (WP_108046540.1)	56.231 (WP_108046539.1)	54.734 (WP_108046541.1)
Alphaproteobacteria	Hyphomicrobiales	Boseaceae	Bosea sp. CRIB-10 DSM 18164	cellular organisms;Bacteria;Pseudomonadota;Alphaproteobacteria;Hyphomicrobiales;Boseaceae;Bosea	river water	freshwater	NZ_FOKP01000003.1	52.569 (WP_092155820.1)	53.963 (WP_092155821.1)	53.828 (WP_092155819.1)
Alphaproteobacteria	Hyphomicrobiales	Boseaceae	Bosea sp. Leaf344	cellular organisms;Bacteria;Pseudomonadota;Alphaproteobacteria;Hyphomicrobiales;Boseaceae;Bosea	leaf of Arabidopsis thaliana	Terrestrial plants	NZ_LMRT01000001.1	56.126 (WP_056708556.1)	52.888 (WP_056708561.1)	55.452 (WP_056708552.1)
Alphaproteobacteria	Hyphomicrobiales	Boseaceae	Bosea sp. RAC05	cellular organisms;Bacteria;Pseudomonadota;Alphaproteobacteria;Hyphomicrobiales;Boseaceae;Bosea	Algal phycosphere	Marine Plants	NZ_CP016464.1	52.918 (WP_069054033.1)	55.046 (WP_069054034.1)	54.756 (WP_069054032.1)
Alphaproteobacteria	Hyphomicrobiales	Boseaceae	Bosea sp. Root483D1	cellular organisms;Bacteria;Pseudomonadota;Alphaproteobacteria;Hyphomicrobiales;Boseaceae;Bosea	roots of Arabidopsis thaliana ecotype Shakdara	Terrestrial plants	NZ_LMJW01000001.1	54.118 (WP_057188258.1)	56.364 (WP_057188259.1)	54.06 (WP_057188257.1)
Alphaproteobacteria	Hyphomicrobiales	Boseaceae	Bosea sp. WAO	cellular organisms;Bacteria;Pseudomonadota;Alphaproteobacteria;Hyphomicrobiales;Boseaceae;Bosea	pulverized pyritic shale containing elevated levels of arsenic	Terrestrial	NZ_JXTJ01000008.1	50.584 (WP_066474741.1)	52.134 (WP_066474739.1)	55.22 (WP_066474743.1)
Alphaproteobacteria	Hyphomicrobiales	Brucellaceae	Brucella thiophenivorans DSM 7216	cellular organisms;Bacteria;Pseudomonadota;Alphaproteobacteria;Hyphomicrobiales;Brucellaceae;Brucella/Ochrobactrum group;Brucella	waste water	others	NZ_NNRJ01000002.1	51.394 (WP_094504934.1)	51.351 (WP_094504935.1)	54.839 (WP_094504949.1)
Alphaproteobacteria	Hyphomicrobiales	Brucellaceae	Ochrobactrum sp. BTU1	cellular organisms;Bacteria;Pseudomonadota;Alphaproteobacteria;Hyphomicrobiales;Brucellaceae;Brucella/Ochrobactrum group;Ochrobactrum	reservoir water	freshwater	CP076356.1	53.175 (QWK80670.1)	50.453 (QWK80669.1)	54.608 (QWK80671.1)
Alphaproteobacteria	Hyphomicrobiales	Cohaesibacteraceae	Cohaesibacter gelatinilyticus DSM 18289	cellular organisms;Bacteria;Pseudomonadota;Alphaproteobacteria;Hyphomicrobiales;Cohaesibacteraceae;Cohaesibacter	surface of coastal seawater,Republic of Korea east coast of Korea, Gori-gun, Busan	seawater	NZ_OBEL01000007.1	72.691 (WP_097155568.1)	69.018 (WP_097155567.1)	81.206 (WP_097155569.1)
Alphaproteobacteria	Hyphomicrobiales	Hyphomicrobiaceae	Dichotomicrobium thermohalophilum DSM 5002	cellular organisms;Bacteria;Pseudomonadota;Alphaproteobacteria;Hyphomicrobiales;Hyphomicrobiaceae;Dichotomicrobium	solar lake.	lake	NZ_QXDF01000004.1	70.732 (WP_119062429.1)	68.502 (WP_119062428.1)	74.134 (WP_119062430.1)
Alphaproteobacteria	Hyphomicrobiales	Notoacmeibacteraceae	Notoacmeibacter sp.	cellular organisms;Bacteria;Pseudomonadota;Alphaproteobacteria;Hyphomicrobiales;Notoacmeibacteraceae;Notoacmeibacter	leaf of Rhizophora stylosa	mangrove	JAGRLU010000095.1	72.47 (MCB1424902.1)	65.559 (MCB1424901.1)	78.009 (MCB1424903.1)
Alphaproteobacteria	Hyphomicrobiales	Parvibaculaceae	Kaustia mangrovi R1DC25	cellular organisms;Bacteria;Pseudomonadota;Alphaproteobacteria;Hyphomicrobiales;Parvibaculaceae;Kaustia	ediments of a mangrove forest on the coast of the Red Sea in Saudi Arabia.	mangrove	NZ_CP058214.1	58.984 (WP_213161058.1)	52.096 (WP_213161057.1)	59.447 (WP_213161059.1)
Alphaproteobacteria	Hyphomicrobiales	Phreatobacteraceae	Phreatobacter sp. NMCR1094	cellular organisms;Bacteria;Pseudomonadota;Alphaproteobacteria;Hyphomicrobiales;Phreatobacteraceae;Phreatobacter	Stream water in South Korea: Yeongdeok-gun, Gyeongsangbuk-do	freshwater	NZ_CP039865.1	55.378 (WP_137100699.1)	54.683 (WP_137100698.1)	55.916 (WP_137100700.1)
Alphaproteobacteria	Hyphomicrobiales	Rhizobiaceae	Pararhizobium mangrovi BGMRC 6574	cellular organisms;Bacteria;Pseudomonadota;Alphaproteobacteria;Hyphomicrobiales;Rhizobiaceae;Rhizobium/Agrobacterium group;Pararhizobium	Aegiceras corniculatum collected from Hainan province	Terrestrial Plants	NZ_VHLH01000033.1	54 (WP_235891066.1)	54.407 (WP_141167971.1)	52.194 (WP_141167972.1)
Alphaproteobacteria	Hyphomicrobiales	Rhodovibrionaceae	Pelagibius litoralis DSM 21314	cellular organisms;Bacteria;Pseudomonadota;Alphaproteobacteria;Hyphomicrobiales;Rhodovibrionaceae;Pelagibius	marine sediment in Italy	sediment	NZ_JAAQPH010000011.1	68.4 (WP_205944690.1)	49.394 (WP_167226126.1)	66.051 (WP_167226124.1)
Alphaproteobacteria	Hyphomicrobiales	Salinarimonadaceae	Salinarimonas rosea DSM 21201	cellular organisms;Bacteria;Pseudomonadota;Alphaproteobacteria;Hyphomicrobiales;Salinarimonadaceae;Salinarimonas	Salt mine	terrestrial	NZ_AUBC01000028.1	65.992 (WP_029032006.1)	58.055 (WP_029032005.1)	66.357 (WP_043540149.1)
Alphaproteobacteria	Rhodospirillales	Acetobacteraceae	Acidiphilium iwatense KCTC 23505	cellular organisms;Bacteria;Pseudomonadota;Alphaproteobacteria;Rhodospirillales;Acetobacteraceae;Acidiphilium	an acid mine drainage treatment plant	Terrestrial	NZ_JAKGBZ010000046.1	52.381 (WP_235705590.1)	63.317 (WP_235705589.1)	55.22 (WP_235705591.1)
Alphaproteobacteria	Rhodospirillales	Acetobacteraceae	Falsiroseomonas bella CQN31	cellular organisms;Bacteria;Pseudomonadota;Alphaproteobacteria;Rhodospirillales;Acetobacteraceae;Falsiroseomonas	lake sediment	freshwater	NZ_QGNA01000006.1	60.163 (WP_109872963.1)	54.829 (WP_109872964.1)	54.524 (WP_109872961.1)
Alphaproteobacteria	Rhodospirillales	Acetobacteraceae	Neoroseomonas oryzicola LMG 31161	cellular organisms;Bacteria;Pseudomonadota;Alphaproteobacteria;Rhodospirillales;Acetobacteraceae;Neoroseomonas	From rice field, Jinju, Korea	Terrestrial plants	NZ_JAAEDK010000086.1	55.642 (WP_168040627.1)	55.12 (WP_272870004.1)	56.381 (WP_168040623.1)
Alphaproteobacteria	Rhodospirillales	Acetobacteraceae	Roseomonas rubea MO17	cellular organisms;Bacteria;Pseudomonadota;Alphaproteobacteria;Rhodospirillales;Acetobacteraceae;Roseomonas	rice paddy soil	Terrestrial soil	NZ_JACADQ010000103.1	56.641 (WP_198376376.1)	52.266 (WP_198376377.1)	55.684 (WP_198376372.1)
Alphaproteobacteria	Rhodospirillales	Acetobacteraceae	Roseomonas sp. HF4	cellular organisms;Bacteria;Pseudomonadota;Alphaproteobacteria;Rhodospirillales;Acetobacteraceae;Roseomonas	sediment, Beijing	Terrestrial soil	NZ_STGD01000011.1	56.031 (WP_137126984.1)	55.12 (WP_137126985.1)	56.381 (WP_137126982.1)
Alphaproteobacteria	Rhodospirillales	Acetobacteraceae	Roseomonas sp. PWR1	cellular organisms;Bacteria;Pseudomonadota;Alphaproteobacteria;Rhodospirillales;Acetobacteraceae;Roseomonas	soil	Terrestrial soil	NZ_JAGIYZ010000015.1	56.25 (WP_209352823.1)	55.12 (WP_209352822.1)	55.452 (WP_209352827.1)
Alphaproteobacteria	Rhodospirillales	Acetobacteraceae	Sediminicoccus rosea KRV36	cellular organisms;Bacteria;Pseudomonadota;Alphaproteobacteria;Rhodospirillales;Acetobacteraceae;Sediminicoccus	the sediment of a eutrophic lake in China1	lake	NZ_CP085081.1	55.118 (WP_248707834.1)	52.711 (WP_248707833.1)	54.292 (WP_248707837.1)
Alphaproteobacteria	Rhodospirillales	Azospirillaceae	Azospirillum oleiclasticum ROY-1-1-2	cellular organisms;Bacteria;Pseudomonadota;Alphaproteobacteria;Rhodospirillales;Azospirillaceae;Azospirillum	an oil production mixture from Yumen Oilfield in China.	Terrestrial soil	NZ_JABFDB010000001.1	60.8 (WP_180280674.1)	53.776 (WP_180280675.1)	60.046 (WP_180280673.1)
Alphaproteobacteria	Rhodospirillales	Elioraeaceae	Elioraea sp. Yellowstone	cellular organisms;Bacteria;Pseudomonadota;Alphaproteobacteria;Rhodospirillales;Elioraeaceae;Elioraea	mat community of an alkaline siliceous hot spring in Yellowstone National Park,	freshwater	NZ_VIKA01000091.1	57.317 (WP_141855116.1)	49.849 (WP_141855114.1)	54.756 (WP_141855118.1)
Alphaproteobacteria	Rhodospirillales	Elioraeaceae	Elioraea tepidiphila DSM 17972	cellular organisms;Bacteria;Pseudomonadota;Alphaproteobacteria;Rhodospirillales;Elioraeaceae;Elioraea	hot spring,Portugal Azores, island of São Miguel, Furnas	seawater	NZ_KB899928.1	59.756 (WP_019015411.1)	48.649 (WP_019015410.1)	54.988 (WP_019015412.1)
Alphaproteobacteria	Rhodospirillales	Kiloniellaceae	Kiloniella sp. EL199	cellular organisms;Bacteria;Pseudomonadota;Alphaproteobacteria;Rhodospirillales;Kiloniellaceae;Kiloniella	Gorgonian coral	Host-associated	NZ_OMPU01000010.1	76.113 (WP_120496789.1)	58.859 (WP_120496790.1)	77.778 (WP_120496788.1)
Alphaproteobacteria	Rhodospirillales	Rhodospirillaceae	Denitrobaculum tricleocarpae R148	cellular organisms;Bacteria;Pseudomonadota;Alphaproteobacteria;Rhodospirillales;Rhodospirillaceae;Denitrobaculum	a coralline algae Tricleocarpa sp. collected from Weizhou island, PR China.	Terrestrial plants	NZ_ML660052.1	58 (WP_142895112.1)	53.172 (WP_142895111.1)	60 (WP_281281418.1)
Gammaproteobacteria	Oceanospirillales	Halomonadaceae	Cobetia litoralis NRIC 0814	cellular organisms;Bacteria;Pseudomonadota;Gammaproteobacteria;Oceanospirillales;Halomonadaceae;Cobetia	from marine sediment, the Sea of Japan,offshore	Coastal	NZ_JARWKV010000001.1	58 (WP_279830935.1)	47.734 (WP_279830933.1)	59.629 (WP_279830937.1)
Gammaproteobacteria	Oceanospirillales	Halomonadaceae	Halomonas alkalisoli M5N1S15	cellular organisms;Bacteria;Pseudomonadota;Gammaproteobacteria;Oceanospirillales;Halomonadaceae;Halomonas	saline soil in Baotou, China	Terrestrial soil	NZ_JAKCMJ010000068.1	58.233 (WP_234283307.1)	47.892 (WP_234283308.1)	59.397 (WP_234283306.1)
Gammaproteobacteria	Oceanospirillales	Halomonadaceae	Halomonas andesensis DSM 19434	cellular organisms;Bacteria;Pseudomonadota;Gammaproteobacteria;Oceanospirillales;Halomonadaceae;Halomonas	saline lake water,Andes, lake Laguna Colorada	lake	NZ_RZHG01000026.1	57.43 (WP_126948507.1)	47.432 (WP_126948506.1)	59.447 (WP_126948508.1)
Gammaproteobacteria	Oceanospirillales	Halomonadaceae	Halomonas anticariensis = DSM 16096 FP35	cellular organisms;Bacteria;Pseudomonadota;Gammaproteobacteria;Oceanospirillales;Halomonadaceae;Halomonas	soil	Terrestrial soil	NZ_KE332394.1	57.43 (WP_016418693.1)	45.758 (WP_016418694.1)	59.629 (WP_016418692.1)
Gammaproteobacteria	Oceanospirillales	Halomonadaceae	Halomonas beimenensis NTU-111	cellular organisms;Bacteria;Pseudomonadota;Gammaproteobacteria;Oceanospirillales;Halomonadaceae;Halomonas	Beimen saltern in southern Taiwan	high salt	NZ_CP021435.1	58.4 (WP_097788344.1)	47.273 (WP_193765153.1)	59.397 (WP_097788343.1)
Gammaproteobacteria	Oceanospirillales	Halomonadaceae	Halomonas cerina CECT 7282	cellular organisms;Bacteria;Pseudomonadota;Gammaproteobacteria;Oceanospirillales;Halomonadaceae;Halomonas	saline soil	Terrestrial soil	NZ_JACHXP010000007.1	58.233 (WP_183325247.1)	47.432 (WP_183325246.1)	59.629 (WP_183325248.1)
Gammaproteobacteria	Oceanospirillales	Halomonadaceae	Halomonas coralii 362.1	cellular organisms;Bacteria;Pseudomonadota;Gammaproteobacteria;Oceanospirillales;Halomonadaceae;Halomonas	tissue of the coral M. braziliensis	Host-associated	NZ_QWBW01000013.1	54.217 (WP_129139933.1)	45.152 (WP_129139932.1)	61.253 (WP_129139934.1)
Gammaproteobacteria	Oceanospirillales	Halomonadaceae	Halomonas denitrificans DP5Y7-1	cellular organisms;Bacteria;Pseudomonadota;Gammaproteobacteria;Oceanospirillales;Halomonadaceae;Halomonas	Halomonas denitrificans has been isolated from solar saltern	high salt	NZ_JAHVHX010000003.1	59.839 (WP_206940917.1)	43.202 (WP_222561250.1)	57.541 (WP_222561249.1)
Gammaproteobacteria	Oceanospirillales	Halomonadaceae	Halomonas heilongjiangensis DSM 26881	cellular organisms;Bacteria;Pseudomonadota;Gammaproteobacteria;Oceanospirillales;Halomonadaceae;Halomonas	saline and alkaline soil	Terrestrial soil	NZ_PNRE01000071.1	57.831 (WP_102628876.1)	47.273 (WP_102628875.1)	59.861 (WP_102628877.1)
Gammaproteobacteria	Oceanospirillales	Halomonadaceae	Halomonas ilicicola DSM 19980	cellular organisms;Bacteria;Pseudomonadota;Gammaproteobacteria;Oceanospirillales;Halomonadaceae;Halomonas	Saline water from a solar saltern	Terrestrial soil	NZ_FQUJ01000002.1	59.2 (WP_072819277.1)	47.879 (WP_072819275.1)	58.933 (WP_072819279.1)
Gammaproteobacteria	Oceanospirillales	Halomonadaceae	Halomonas litopenaei SYSU ZJ2214	cellular organisms;Bacteria;Pseudomonadota;Gammaproteobacteria;Oceanospirillales;Halomonadaceae;Halomonas	rearing water from shrimp hatcheries	freshwater	NZ_PXNS01000001.1	59.438 (WP_231498475.1)	43.807 (WP_108131473.1)	58.237 (WP_108131471.1)
Gammaproteobacteria	Oceanospirillales	Halomonadaceae	Halomonas nitroreducens 11S	cellular organisms;Bacteria;Pseudomonadota;Gammaproteobacteria;Oceanospirillales;Halomonadaceae;Halomonas	solar saltern.	Terrestrial	NZ_RXNS01000008.1	58.635 (WP_126483710.1)	46.364 (WP_126483712.1)	59.629 (WP_126483708.1)
Gammaproteobacteria	Oceanospirillales	Halomonadaceae	Halomonas sp. GDM18	cellular organisms;Bacteria;Pseudomonadota;Gammaproteobacteria;Oceanospirillales;Halomonadaceae;Halomonas	Underwater soil sample,United Kingdom: North Sea of Aberdeen, Scotland	Terrestrial soil	SJZC01000001.1	57.6 (TCJ25614.1)	47.734 (TCJ25615.1)	59.629 (TCJ27605.1)
Gammaproteobacteria	Oceanospirillales	Halomonadaceae	Halomonas sp. OfavH-34-E	cellular organisms;Bacteria;Pseudomonadota;Gammaproteobacteria;Oceanospirillales;Halomonadaceae;Halomonas	coral surface mucus layer and tissue	Host-associated	NZ_JAMXRY010000016.1	59.438 (WP_239452511.1)	43.202 (WP_045991816.1)	58.237 (WP_045991818.1)
Gammaproteobacteria	Oceanospirillales	Halomonadaceae	Halomonas sp. S2151	cellular organisms;Bacteria;Pseudomonadota;Gammaproteobacteria;Oceanospirillales;Halomonadaceae;Halomonas	Sea snake	Host-associated	NZ_JXYB01000016.1	59.438 (WP_239452511.1)	43.202 (WP_045991816.1)	58.237 (WP_045991818.1)
Gammaproteobacteria	Oceanospirillales	Halomonadaceae	Halomonas sp. SS10-MC5	cellular organisms;Bacteria;Pseudomonadota;Gammaproteobacteria;Oceanospirillales;Halomonadaceae;Halomonas	deep-sea hydrothermal vent chimney sample of the Indian Ocean	Open Ocean	NZ_CP065435.1	58.635 (WP_197448377.1)	47.59 (WP_197448376.1)	59.397 (WP_197448378.1)
Gammaproteobacteria	Oceanospirillales	Halomonadaceae	Halomonas sp. SYSU XM8	cellular organisms;Bacteria;Pseudomonadota;Gammaproteobacteria;Oceanospirillales;Halomonadaceae;Halomonas	shrimp larvae, China: Zhanjiang	Host-associated	NZ_PXNT01000001.1	59.438 (WP_231498475.1)	43.807 (WP_108131473.1)	58.237 (WP_108131471.1)
Gammaproteobacteria	Oceanospirillales	Halomonadaceae	Halomonas sulfidoxydans MCCC 1A11059	cellular organisms;Bacteria;Pseudomonadota;Gammaproteobacteria;Oceanospirillales;Halomonadaceae;Halomonas	coastal water from the Taiwan Strait, China.	coastal	NZ_CP053381.1	58.635 (WP_197448377.1)	47.59 (WP_197448376.1)	59.397 (WP_209537922.1)
Gammaproteobacteria	Oceanospirillales	Halomonadaceae	Halomonas urmiana TBZ3	cellular organisms;Bacteria;Pseudomonadota;Gammaproteobacteria;Oceanospirillales;Halomonadaceae;Halomonas	the highly salty Urmia Lake of Iran.	lake	NZ_VBUI01000023.1	58.4 (WP_138182247.1)	47.892 (WP_138182248.1)	59.629 (WP_138182246.1)
Gammaproteobacteria	Oceanospirillales	Halomonadaceae	Halomonas urumqiensis BZ-SZ-XJ27	cellular organisms;Bacteria;Pseudomonadota;Gammaproteobacteria;Oceanospirillales;Halomonadaceae;Halomonas	a combined water and sediment sample from a saline-alkaline lake.	sedmient	NZ_PNRG01000001.1	57.831 (WP_102586411.1)	48.494 (WP_102586410.1)	58.701 (WP_102586412.1)
Gammaproteobacteria	Oceanospirillales	Halomonadaceae	Modicisalibacter sp. '' Wilcox	cellular organisms;Bacteria;Pseudomonadota;Gammaproteobacteria;Oceanospirillales;Halomonadaceae;Modicisalibacter	production water	freshwater	NZ_WNXF01000020.1	57.831 (WP_163650565.1)	45.758 (WP_205596290.1)	58.469 (WP_163650564.1)
Gammaproteobacteria	Oceanospirillales	Halomonadaceae	Modicisalibacter sp. MOD 31.J	cellular organisms;Bacteria;Pseudomonadota;Gammaproteobacteria;Oceanospirillales;Halomonadaceae;Modicisalibacter	Formation water - Oil environment	Terrestrial	NZ_JAGXFF010000002.1	54.618 (WP_224417104.1)	45.152 (WP_224417103.1)	61.021 (WP_224417105.1)
Gammaproteobacteria	Oceanospirillales	Halomonadaceae	Modicisalibacter tunisiensis LIT2(T)	cellular organisms;Bacteria;Pseudomonadota;Gammaproteobacteria;Oceanospirillales;Halomonadaceae;Modicisalibacter	Water,oil field,enrichment on crude oil.	Terrestrial	NZ_JAGXFD010000001.1	57.831 (WP_224421142.1)	45.758 (WP_205596290.1)	60.093 (WP_224421143.1)
Gammaproteobacteria	Oceanospirillales	Halomonadaceae	Salinicola tamaricis F01	cellular organisms;Bacteria;Pseudomonadota;Gammaproteobacteria;Oceanospirillales;Halomonadaceae;Salinicola	leaves，Tamarix	Host-associated	NZ_CP023559.1	52.209 (WP_106419605.1)	47.59 (WP_106419606.1)	61.021 (WP_106419604.1)
Gammaproteobacteria	Oceanospirillales	Oceanospirillaceae	Neptunomonas japonica DSM 18939	cellular organisms;Bacteria;Pseudomonadota;Gammaproteobacteria;Oceanospirillales;Oceanospirillaceae;Neptunomonas	sediment adjacent to a sperm whale carcass	sedmient	NZ_AUGR01000002.1	53.012 (WP_028468394.1)	45.672 (WP_211224857.1)	60.508 (WP_028468393.1)
Gammaproteobacteria	Pseudomonadales	Pseudomonadaceae	Pseudomonas sp. BN607	cellular organisms;Bacteria;Pseudomonadota;Gammaproteobacteria;Pseudomonadales;Pseudomonadaceae;Pseudomonas	Rhizosphere of camphor trees in China:Jiangxi	Terrestrial Plants	NZ_SSOE01000054.1	54.4 (WP_266031037.1)	47.463 (WP_280342058.1)	55.116 (WP_280342055.1)
Gammaproteobacteria	Pseudomonadales	Pseudomonadaceae	Pseudomonas sp. CM27	cellular organisms;Bacteria;Pseudomonadota;Gammaproteobacteria;Pseudomonadales;Pseudomonadaceae;Pseudomonas	Crithmum maritimum in Greece:Crete	Terrestrial Plants	NZ_JABMCN010000076.1	54.4 (WP_172286378.1)	47.337 (WP_172286379.1)	54.651 (WP_172286377.1)
Gammaproteobacteria	Pseudomonadales	Pseudomonadaceae	Pseudomonas sp. DCB_BI	cellular organisms;Bacteria;Pseudomonadota;Gammaproteobacteria;Pseudomonadales;Pseudomonadaceae;Pseudomonas	sediment in USA: New York	sediment	NZ_JAPFCG010000011.1	54.4 (WP_266031037.1)	47.761 (WP_266031033.1)	55.349 (WP_266031039.1)
Gammaproteobacteria	Pseudomonadales	Pseudomonadaceae	Pseudomonas sp. MM221	cellular organisms;Bacteria;Pseudomonadota;Gammaproteobacteria;Pseudomonadales;Pseudomonadaceae;Pseudomonas	a Meadow in Bielefeld, Germany	Terrestrial Plants	NZ_OX352324.1	52.191 (WP_264359875.1)	45.97 (WP_264359873.1)	54.651 (WP_264359876.1)
Gammaproteobacteria	Pseudomonadales	Pseudomonadaceae	Pseudomonas sp. MM223	cellular organisms;Bacteria;Pseudomonadota;Gammaproteobacteria;Pseudomonadales;Pseudomonadaceae;Pseudomonas	a Meadow in Bielefeld, Germany	Terrestrial Plants	OX352322.1	52.191 (CAI3806450.1)	45.97 (CAI3806444.1)	54.651 (CAI3806453.1)
Gammaproteobacteria	Pseudomonadales	Pseudomonadaceae	Stutzerimonas stutzeri	cellular organisms;Bacteria;Pseudomonadota;Gammaproteobacteria;Pseudomonadales;Pseudomonadaceae;Stutzerimonas	Deep subsurface	soil	QFQO01000026.1	54.4 (PZR92384.1)	54.878 (PZR92385.1)	53.596 (PZR92383.1)
Gammaproteobacteria	Vibrionales	Vibrionaceae	Enterovibrio baiacu A649	cellular organisms;Bacteria;Pseudomonadota;Gammaproteobacteria;Vibrionales;Vibrionaceae;Enterovibrio	viscera of the healthy pufferfish Sphoeroides spengleri	Host-associated	NZ_RQRX01000009.1	52.8 (WP_129493731.1)	51.622 (WP_129493730.1)	59.629 (WP_129493732.1)
Gammaproteobacteria	Vibrionales	Vibrionaceae	Enterovibrio calviensis DSM 14347	cellular organisms;Bacteria;Pseudomonadota;Gammaproteobacteria;Vibrionales;Vibrionaceae;Enterovibrio	Mediterranean seawater	seawater	NZ_JHZA01000007.1	54.582 (WP_028022313.1)	50.737 (WP_028022312.1)	59.397 (WP_028022314.1)
Gammaproteobacteria	Vibrionales	Vibrionaceae	Enterovibrio coralii CAIM 912	cellular organisms;Bacteria;Pseudomonadota;Gammaproteobacteria;Vibrionales;Vibrionaceae;Enterovibrio	from water extract of bleached Merulina ampliata in Australia	Marine Plants	NZ_LNTY01000006.1	54.98 (WP_067411750.1)	53.593 (WP_083539408.1)	59.861 (WP_067411747.1)
Gammaproteobacteria	Vibrionales	Vibrionaceae	Enterovibrio nigricans DSM 22720	cellular organisms;Bacteria;Pseudomonadota;Gammaproteobacteria;Vibrionales;Vibrionaceae;Enterovibrio	head kidney of Sparus aurata	Terrestrial plants	NZ_FUXU01000063.1	54.98 (WP_078753840.1)	52.395 (WP_078753841.1)	58.933 (WP_078753839.1)
Gammaproteobacteria	Vibrionales	Vibrionaceae	Enterovibrio norvegicus DSM 15893	cellular organisms;Bacteria;Pseudomonadota;Gammaproteobacteria;Vibrionales;Vibrionaceae;Enterovibrio	gut of healthy turbot larvae	Host-associated	NZ_FOWR01000003.1	52.8 (WP_017007651.1)	50.442 (WP_017007650.1)	59.165 (WP_017007652.1)
Gammaproteobacteria	Vibrionales	Vibrionaceae	Enterovibrio paralichthyis NIFS-20-8	cellular organisms;Bacteria;Pseudomonadota;Gammaproteobacteria;Vibrionales;Vibrionaceae;Enterovibrio	from the intestine of an olive flounder (Paralichthys olivaceus) from the East Sea, Republic of Korea according to researchgate	Host-associated	NZ_JAHUTS010000001.1	54.8 (WP_218356545.1)	53.593 (WP_255555312.1)	60.325 (WP_218356546.1)
Gammaproteobacteria	Vibrionales	Vibrionaceae	Grimontia celer CECT 9029	cellular organisms;Bacteria;Pseudomonadota;Gammaproteobacteria;Vibrionales;Vibrionaceae;Grimontia	seawater on Puzol Beach	Intertidal sediment	NZ_FIZX01000002.1	55.2 (WP_269449278.1)	52.096 (WP_062664812.1)	60.325 (WP_062664810.1)
Gammaproteobacteria	Vibrionales	Vibrionaceae	Grimontia hollisae CIP 101886	cellular organisms;Bacteria;Pseudomonadota;Gammaproteobacteria;Vibrionales;Vibrionaceae;Grimontia	human feces, Maryland	Host-associated	NZ_ADAQ01000012.1	58.8 (WP_005504390.1)	52.41 (WP_005504392.1)	59.861 (WP_005504389.1)
Gammaproteobacteria	Vibrionales	Vibrionaceae	Grimontia indica AK16	cellular organisms;Bacteria;Pseudomonadota;Gammaproteobacteria;Vibrionales;Vibrionaceae;Grimontia	a seawater sample collected from southeast coast of Palk Bay, India	seawater	NZ_ANFM02000039.1	55.2 (WP_239644004.1)	51.796 (WP_002541228.1)	60.325 (WP_002541231.1)
Gammaproteobacteria	Vibrionales	Vibrionaceae	Grimontia marina CECT 8713	cellular organisms;Bacteria;Pseudomonadota;Gammaproteobacteria;Vibrionales;Vibrionaceae;Grimontia	surface seawater of the Yellow Sea	coastal	NZ_FIZY01000067.1	54.4 (WP_232314527.1)	51.796 (WP_062714422.1)	60.557 (WP_062714418.1)
Gammaproteobacteria	Vibrionales	Vibrionaceae	Grimontia sedimenti S25	cellular organisms;Bacteria;Pseudomonadota;Gammaproteobacteria;Vibrionales;Vibrionaceae;Grimontia	benthic sediments near coral reefs south of Kuwait	sediment	NZ_JAALDL010000003.1	55.2 (WP_046304665.1)	52.395 (WP_165012136.1)	60.325 (WP_165012137.1)
Gammaproteobacteria	Vibrionales	Vibrionaceae	Grimontia sp. AD028	cellular organisms;Bacteria;Pseudomonadota;Gammaproteobacteria;Vibrionales;Vibrionaceae;Grimontia	Coastal marine water（Malaysia）	Coastal	NZ_LASY01000054.1	55.2 (WP_046304665.1)	51.497 (WP_046304663.1)	60.325 (WP_002541231.1)
Gammaproteobacteria	Vibrionales	Vibrionaceae	Vibrio nigripulchritudo TUMSAT-TG-2018	cellular organisms;Bacteria;Pseudomonadota;Gammaproteobacteria;Vibrionales;Vibrionaceae;Vibrio	from a diseased Pacific white shrimp (Litopenaeus vannamei)	Host-associated	NZ_AP024087.1	54.217 (WP_225911779.1)	42.771 (WP_200767141.1)	56.613 (WP_225911780.1)
Gammaproteobacteria	Vibrionales	Vibrionaceae	Vibrio penaeicida NBRC 15640	cellular organisms;Bacteria;Pseudomonadota;Gammaproteobacteria;Vibrionales;Vibrionaceae;Vibrio	Kuruma prawn	Host-associated	BSNX01000063.1	56.4 (GLQ74763.1)	42.598 (GLQ74762.1)	57.541 (GLQ74764.1)
Gammaproteobacteria	Vibrionales	Vibrionaceae	Vibrio sp. S9_S30	cellular organisms;Bacteria;Pseudomonadota;Gammaproteobacteria;Vibrionales;Vibrionaceae;Vibrio	Coastal water	Coastal	NZ_JAAUWT010000016.1	55.422 (WP_190336532.1)	43.243 (WP_190336531.1)	57.773 (WP_194717406.1)
Gammaproteobacteria	Vibrionales	Vibrionaceae	Vibrio sp. SCSIO 43132	cellular organisms;Bacteria;Pseudomonadota;Gammaproteobacteria;Vibrionales;Vibrionaceae;Vibrio	Coastal water	Coastal	NZ_CP063199.1	55.02 (WP_262415334.1)	42.47 (WP_223094082.1)	56.845 (WP_262415333.1)
Gammaproteobacteria	Vibrionales	Vibrionaceae	Vibrio sp. vnigr-6D03	cellular organisms;Bacteria;Pseudomonadota;Gammaproteobacteria;Vibrionales;Vibrionaceae;Vibrio	Coastal water	Coastal	NZ_PIZL01000021.1	56.4 (WP_101113688.1)	42.598 (WP_101113687.1)	57.541 (WP_101113689.1)
Gammaproteobacteria	Enterobacterales	Erwiniaceae	Erwinia sp. INIA01	cellular organisms;Bacteria;Pseudomonadota;Gammaproteobacteria;Enterobacterales;Erwiniaceae;Erwinia	lesions of Zea mays from northern Peru.	host-associated	NZ_JAPDNC010000001.1	54.217 (WP_264544957.1)	47.321 (WP_200559180.1)	54.292 (WP_264544958.1)
Gammaproteobacteria	Enterobacterales	Erwiniaceae	Erwinia typographi M043b	cellular organisms;Bacteria;Pseudomonadota;Gammaproteobacteria;Enterobacterales;Erwiniaceae;Erwinia	waterfall	freshwater	NZ_JRUQ01000039.1	53.414 (WP_034893282.1)	46.588 (WP_034893286.1)	53.364 (WP_034893279.1)
Gammaproteobacteria	Enterobacterales	Erwiniaceae	Pantoea coffeiphila 1480	cellular organisms;Bacteria;Pseudomonadota;Gammaproteobacteria;Enterobacterales;Erwiniaceae;Pantoea	coffee seeds with "potato taste".	Terrestrial Plants	NZ_JAFBFW010000006.1	54.217 (WP_205066916.1)	47.024 (WP_205066918.1)	54.292 (WP_205066915.1)
Gammaproteobacteria	Enterobacterales	Erwiniaceae	Pantoea cypripedii LMG 2657	cellular organisms;Bacteria;Pseudomonadota;Gammaproteobacteria;Enterobacterales;Erwiniaceae;Pantoea	California cypripedium orchid	Terrestrial Plants	NZ_MLJI01000002.1	53.659 (WP_084879399.1)	47.619 (WP_084879397.1)	55.684 (WP_084879400.1)
Gammaproteobacteria	Thiotrichales	Thiotrichaceae	Cocleimonas flava DSM 24830	cellular organisms;Bacteria;Pseudomonadota;Gammaproteobacteria;Thiotrichales;Thiotrichaceae;Cocleimonas	internal tissue of sand snail, Umbonium costatum	Host-associated	NZ_SMFQ01000004.1	56.627 (WP_131906863.1)	44.214 (WP_131906862.1)	60.46 (WP_131906864.1)
Gammaproteobacteria	Thiotrichales	Thiotrichaceae	Leucothrix mucor DSM 2157	cellular organisms;Bacteria;Pseudomonadota;Gammaproteobacteria;Thiotrichales;Thiotrichaceae;Leucothrix	seaweed	Marine Plants	NZ_ATTE01000001.1	53.386 (WP_022951516.1)	44.478 (WP_022951515.1)	59.861 (WP_022951517.1)
Gammaproteobacteria	Thiotrichales	Thiotrichaceae	Leucothrix pacifica JCM 18388	cellular organisms;Bacteria;Pseudomonadota;Gammaproteobacteria;Thiotrichales;Thiotrichaceae;Leucothrix	a surface seawater sample collected from the South Pacific Gyre	Open Ocean	NZ_QGKM01000074.1	56.8 (WP_109839207.1)	46.429 (WP_109839208.1)	59.861 (WP_109839206.1)
Gammaproteobacteria	Chromatiales	Ectothiorhodospiraceae	Spiribacter sp. E85	cellular organisms;Bacteria;Pseudomonadota;Gammaproteobacteria;Chromatiales;Ectothiorhodospiraceae;Spiribacter	sediment from a marine solar saltern	sediments	NZ_CP086615.1	57.895 (WP_109676584.1)	53.474 (WP_109676586.1)	57.309 (WP_109676582.1)
Gammaproteobacteria	Chromatiales	Granulosicoccaceae	Granulosicoccus antarcticus IMCC3135	cellular organisms;Bacteria;Pseudomonadota;Gammaproteobacteria;Chromatiales;Granulosicoccaceae;Granulosicoccus	the Antarctic surface seawater of King George Island, West Antarctica.	seawater	NZ_CP018632.1	56.4 (WP_088920193.1)	48.64 (WP_088920192.1)	78.704 (WP_088922078.1)
Gammaproteobacteria	Enterobacterales	Enterobacteriaceae	Atlantibacter subterranea FRCl	cellular organisms;Bacteria;Pseudomonadota;Gammaproteobacteria;Enterobacterales;Enterobacteriaceae;Atlantibacter	deep subsurface sediments of the Atlantic Ocean.	Open Ocean (deep-sediment)	NZ_JAPTZM010000001.1	54.217 (WP_125294452.1)	46.588 (WP_125294454.1)	54.779 (WP_125294451.1)
Betaproteobacteria	Burkholderiales	Comamonadaceae	Curvibacter delicatus NBRC 14919	cellular organisms;Bacteria;Pseudomonadota;Betaproteobacteria;Burkholderiales;Comamonadaceae;Curvibacter	Distilled water, California	freshwater	NZ_BCWP01000013.1	55.2 (WP_066705697.1)	46.707 (WP_084382803.1)	55.684 (WP_066705695.1)
Betaproteobacteria	Burkholderiales	Comamonadaceae	Limnohabitans planktonicus II-D5	cellular organisms;Bacteria;Pseudomonadota;Betaproteobacteria;Burkholderiales;Comamonadaceae;Limnohabitans	a freshwater Rˇ ı´mov reservoir (South Bohemia, Czech Republic)	freshwater	NZ_LFYT02000005.1	54.8 (WP_053169886.1)	45.21 (WP_053169890.1)	55.916 (WP_053169882.1)
Betaproteobacteria	Burkholderiales	Comamonadaceae	Limnohabitans sp. 2KL-27	cellular organisms;Bacteria;Pseudomonadota;Betaproteobacteria;Burkholderiales;Comamonadaceae;Limnohabitans	reservoir for drinking water supply	freshwater	NZ_CXOP01000002.1	52.734 (WP_090047441.1)	45.509 (WP_090047445.1)	55.916 (WP_090047439.1)
Betaproteobacteria	Burkholderiales	Comamonadaceae	Polaromonas glacialis R3-9	cellular organisms;Bacteria;Pseudomonadota;Betaproteobacteria;Burkholderiales;Comamonadaceae;Polaromonas	glacial foreland till in Norway	frashwater	NZ_KL448323.1	57.769 (WP_029525085.1)	45.808 (WP_029525084.1)	55.684 (WP_029525086.1)
Betaproteobacteria	Burkholderiales	Comamonadaceae	Polaromonas sp. CG_9.11	cellular organisms;Bacteria;Pseudomonadota;Betaproteobacteria;Burkholderiales;Comamonadaceae;Polaromonas	Antarctic lake sediment	sediment	NZ_JADOVE010000015.1	57.6 (WP_196870079.1)	45.808 (WP_196870080.1)	55.916 (WP_196870078.1)
Betaproteobacteria	Burkholderiales	Comamonadaceae	Polaromonas sp. CG_9.2	cellular organisms;Bacteria;Pseudomonadota;Betaproteobacteria;Burkholderiales;Comamonadaceae;Polaromonas	Antarctic lake sediment	sediment	NZ_JADOVF010000008.1	58 (WP_196863395.1)	46.407 (WP_196863394.1)	56.613 (WP_196863396.1)
Betaproteobacteria	Burkholderiales	Comamonadaceae	Polaromonas sp. CG9_12	cellular organisms;Bacteria;Pseudomonadota;Betaproteobacteria;Burkholderiales;Comamonadaceae;Polaromonas	Antarctic lake sediment	sediment	CCJP01000005.1	57.769 (CDS52178.1)	45.808 (CDS52174.1)	55.916 (CDS52180.1)
Betaproteobacteria	Burkholderiales	Comamonadaceae	Ramlibacter tataouinensis TTB310	cellular organisms;Bacteria;Pseudomonadota;Betaproteobacteria;Burkholderiales;Comamonadaceae;Ramlibacter	subdesert soil in Tataouine, Tunisia	Terrestrial soil	NC_015677.1	55.336 (WP_013902063.1)	48.182 (WP_013902064.1)	58.391 (WP_013902060.1)
Betaproteobacteria	Burkholderiales	Comamonadaceae	Variovorax sp. PCZ-1	cellular organisms;Bacteria;Pseudomonadota;Betaproteobacteria;Burkholderiales;Comamonadaceae;Variovorax	plant-associated	terrestrial	JAHCDN010000001.1	55.6 (MBS7806716.1)	44.012 (MBS7806714.1)	54.988 (MBS7806717.1)
Betaproteobacteria	Burkholderiales	Sphaerotilaceae	Ideonella sakaiensis 201-F6	cellular organisms;Bacteria;Pseudomonadota;Betaproteobacteria;Burkholderiales;Sphaerotilaceae;Ideonella	a microbial consortium that degrades poly	others	NZ_BBYR01000047.1	56.8 (WP_054021397.1)	44.311 (WP_054021396.1)	56.148 (WP_054021398.1)
Betaproteobacteria	Burkholderiales	Sphaerotilaceae	Ideonella sp. A 288	cellular organisms;Bacteria;Pseudomonadota;Betaproteobacteria;Burkholderiales;Sphaerotilaceae;Ideonella	a bog iron ore-containing floodplain area in Germany	Terrestrial	NZ_MWLO01000150.1	56.225 (WP_088285642.1)	47.006 (WP_088285640.1)	57.309 (WP_088285644.1)
Betaproteobacteria	Burkholderiales	Sphaerotilaceae	Methylibium sp. NZG	cellular organisms;Bacteria;Pseudomonadota;Betaproteobacteria;Burkholderiales;Sphaerotilaceae;Methylibium	a gasoline-contaminated aquifer	others	LGRD01000007.1	53.462 (KNZ33479.1)	45.373 (KNZ33480.1)	54.756 (KNZ33478.1)
Betaproteobacteria	Burkholderiales	Sphaerotilaceae	Rubrivivax albus ICH-3	cellular organisms;Bacteria;Pseudomonadota;Betaproteobacteria;Burkholderiales;Sphaerotilaceae;Rubrivivax	from a freshwater pond	lake	NZ_SACT01000001.1	57.48 (WP_128195345.1)	46.707 (WP_128195347.1)	56.613 (WP_128195343.1)
Betaproteobacteria	Burkholderiales	Burkholderiaceae	Burkholderia sp. L27(2015)	cellular organisms;Bacteria;Pseudomonadota;Betaproteobacteria;Burkholderiales;Burkholderiaceae;Burkholderia	soil	Terrestrial soil	NZ_LMUX01000016.1	54.331 (WP_158902825.1)	45.21 (WP_158903048.1)	55.581 (WP_158902823.1)
Betaproteobacteria	Burkholderiales	Burkholderiaceae	Caballeronia arvi	cellular organisms;Bacteria;Pseudomonadota;Betaproteobacteria;Burkholderiales;Burkholderiaceae;Caballeronia	soil	Terrestrial soil	NZ_FCOM02000028.1	53.2 (WP_061149549.1)	47.493 (WP_061149551.1)	56.047 (WP_061149592.1)
Betaproteobacteria	Burkholderiales	Burkholderiaceae	Caballeronia jiangsuensis MP-1	cellular organisms;Bacteria;Pseudomonadota;Betaproteobacteria;Burkholderiales;Burkholderiaceae;Caballeronia	a waste land where pesticides were formerly manufactured in Jiangsu province	Terrestrial soil	JFHF01000009.1	54.4 (KAK47751.1)	47.321 (KAK47753.1)	55.581 (KAK47750.1)
Betaproteobacteria	Burkholderiales	Burkholderiaceae	Caballeronia megalochromosomata JC2949	cellular organisms;Bacteria;Pseudomonadota;Betaproteobacteria;Burkholderiales;Burkholderiaceae;Caballeronia	grassland soil	Terrestrial soil	LRBF01000215.1	54.4 (KXU96200.1)	48.204 (KXU96202.1)	55.349 (KXU96199.1)
Betaproteobacteria	Burkholderiales	Burkholderiaceae	Caballeronia pedi	cellular organisms;Bacteria;Pseudomonadota;Betaproteobacteria;Burkholderiales;Burkholderiaceae;Caballeronia	soil	Terrestrial soil	NZ_FCOE02000043.1	53.543 (WP_061179396.1)	48.368 (WP_061179395.1)	57.674 (WP_061179397.1)
Betaproteobacteria	Burkholderiales	Burkholderiaceae	Caballeronia sp. NK8	cellular organisms;Bacteria;Pseudomonadota;Betaproteobacteria;Burkholderiales;Burkholderiaceae;Caballeronia	soil sample in Japan	Terrestrial soil	AP024324.1	52.756 (BCQ26744.1)	49.258 (BCQ26742.1)	57.209 (BCQ26745.1)
Betaproteobacteria	Burkholderiales	Burkholderiaceae	Cupriavidus alkaliphilus ASC-732	cellular organisms;Bacteria;Pseudomonadota;Betaproteobacteria;Burkholderiales;Burkholderiaceae;Cupriavidus	the rhizosphere of agave plant growing in alkaline soils in San Carlos, Tamaulipas, Mexico.	Terrestrial plants	NZ_FMAD01000006.1	53.036 (WP_092313357.1)	48.521 (WP_092312930.1)	55.452 (WP_092312936.1)
Betaproteobacteria	Burkholderiales	Burkholderiaceae	Cupriavidus basilensis GW210010_S58	cellular organisms;Bacteria;Pseudomonadota;Betaproteobacteria;Burkholderiales;Burkholderiaceae;Cupriavidus	soil	Terrestrial soil	NZ_JARJLM010000240.1	54.762 (WP_276265213.1)	47.929 (WP_276265212.1)	57.512 (WP_276265226.1)
Betaproteobacteria	Burkholderiales	Burkholderiaceae	Cupriavidus gilardii CY2	cellular organisms;Bacteria;Pseudomonadota;Betaproteobacteria;Burkholderiales;Burkholderiaceae;Cupriavidus	contaminated soils or plants	Terrestrial soil	NZ_JAODVD010000008.1	52.419 (WP_174780291.1)	46.866 (WP_261662391.1)	53.596 (WP_261662394.1)
Betaproteobacteria	Burkholderiales	Burkholderiaceae	Cupriavidus nantongensis E324	cellular organisms;Bacteria;Pseudomonadota;Betaproteobacteria;Burkholderiales;Burkholderiaceae;Cupriavidus	sludge from Nantong in China	Terrestrial soil	NZ_JAOBBD010000006.1	53.036 (WP_265920772.1)	48.083 (WP_265920774.1)	54.988 (WP_265920771.1)
Betaproteobacteria	Burkholderiales	Burkholderiaceae	Cupriavidus necator H850	cellular organisms;Bacteria;Pseudomonadota;Betaproteobacteria;Burkholderiales;Burkholderiaceae;Cupriavidus	PCB-contaminated soil	Cupriavidus basilensis	NZ_RCOH02000049.1	51.417 (WP_153956820.1)	48.225 (WP_153956819.1)	55.478 (WP_153956821.1)
Betaproteobacteria	Burkholderiales	Burkholderiaceae	Cupriavidus pinatubonensis LMG 23994	cellular organisms;Bacteria;Pseudomonadota;Betaproteobacteria;Burkholderiales;Burkholderiaceae;Cupriavidus	volcanic mudflow deposits on Mount Pinatubo in the Philippines	Terrestrial soil	NZ_CAJZAF010000057.1	52.209 (WP_224010128.1)	46.45 (WP_011295857.1)	55.012 (WP_224010126.1)
Betaproteobacteria	Burkholderiales	Burkholderiaceae	Cupriavidus sp. 2SB	cellular organisms;Bacteria;Pseudomonadota;Betaproteobacteria;Burkholderiales;Burkholderiaceae;Cupriavidus	alpine spring water	freshwater	NZ_SCMX01000006.1	52.227 (WP_137923792.1)	46.726 (WP_137923742.1)	55.711 (WP_137923744.1)
Betaproteobacteria	Burkholderiales	Burkholderiaceae	Cupriavidus sp. amp6	cellular organisms;Bacteria;Pseudomonadota;Betaproteobacteria;Burkholderiales;Burkholderiaceae;Cupriavidus	a root nodule of Mimosa asperata collected in Santa Ana National Wildlife Refuge, Texas	Terrestrial plants	NZ_AUFE01000046.1	52.209 (WP_051320595.1)	46.746 (WP_029048994.1)	54.545 (WP_029048997.1)
Betaproteobacteria	Burkholderiales	Burkholderiaceae	Cupriavidus sp. MP-37	cellular organisms;Bacteria;Pseudomonadota;Betaproteobacteria;Burkholderiales;Burkholderiaceae;Cupriavidus	soil,China: Huangshi city, Hubei Province	Terrestrial soil	NZ_CP085345.1	53.441 (WP_227316380.1)	48.225 (WP_227315922.1)	55.684 (WP_227315924.1)
Betaproteobacteria	Burkholderiales	Burkholderiaceae	Cupriavidus sp. SW-Y-13	cellular organisms;Bacteria;Pseudomonadota;Betaproteobacteria;Burkholderiales;Burkholderiaceae;Cupriavidus	river water in South Korea	freshwater	NZ_WHLX01000002.1	53.036 (WP_160474696.1)	46.429 (WP_160473955.1)	55.478 (WP_160473957.1)
Betaproteobacteria	Burkholderiales	Burkholderiaceae	Cupriavidus taiwanensis	cellular organisms;Bacteria;Pseudomonadota;Betaproteobacteria;Burkholderiales;Burkholderiaceae;Cupriavidus	root nodules of Mimosa pudica in Taiwan	Terrestrial plants	NZ_LT976968.1	52.632 (WP_116311421.1)	48.673 (WP_116310575.1)	55.452 (WP_116310573.1)
Betaproteobacteria	Burkholderiales	Burkholderiaceae	Pandoraea thiooxydans DSM 25325	cellular organisms;Bacteria;Pseudomonadota;Betaproteobacteria;Burkholderiales;Burkholderiaceae;Pandoraea	rhizosphere soils of a sesame plant	Terrestrial soil	NZ_CP011568.3	57.2 (WP_047215074.1)	49.401 (WP_047215073.1)	55.452 (WP_047215075.1)
Betaproteobacteria	Burkholderiales	Burkholderiaceae	Paraburkholderia aspalathi R-75465	cellular organisms;Bacteria;Pseudomonadota;Betaproteobacteria;Burkholderiales;Burkholderiaceae;Paraburkholderia	root nodules of Aspalathus abietina Thunb from South Africa	Terrestrial Plants	NZ_CAJNAX010000062.1	55.2 (WP_280519214.1)	46.567 (WP_200654832.1)	56.643 (WP_200654833.1)
Betaproteobacteria	Burkholderiales	Burkholderiaceae	Paraburkholderia edwinii Pe01	cellular organisms;Bacteria;Pseudomonadota;Betaproteobacteria;Burkholderiales;Burkholderiaceae;Paraburkholderia	inland mediterranean climate soil/tree roots near Citrus sinensis	Terrestrial Plants	NZ_CP080096.1	56.299 (WP_219802102.1)	46.108 (WP_219802101.1)	55.814 (WP_219802103.1)
Betaproteobacteria	Burkholderiales	Burkholderiaceae	Paraburkholderia ginsengisoli NBRC 100965	cellular organisms;Bacteria;Pseudomonadota;Betaproteobacteria;Burkholderiales;Burkholderiaceae;Paraburkholderia	Korea soil from a ginseng field	Terrestrial Plants	NZ_BBJF01000014.1	56 (WP_042328114.1)	48.225 (WP_042328042.1)	57.11 (WP_042328041.1)
Betaproteobacteria	Burkholderiales	Burkholderiaceae	Paraburkholderia phosphatilytica 7QSK02	cellular organisms;Bacteria;Pseudomonadota;Betaproteobacteria;Burkholderiales;Burkholderiaceae;Paraburkholderia	forest soil in China Guangdong Province	Terrestrial soil	NZ_QQOA01000047.1	53.333 (WP_118184465.1)	46.407 (WP_118184466.1)	56.977 (WP_118184464.1)
Betaproteobacteria	Burkholderiales	Burkholderiaceae	Paraburkholderia sp. C35	cellular organisms;Bacteria;Pseudomonadota;Betaproteobacteria;Burkholderiales;Burkholderiaceae;Paraburkholderia	Malaysia: North Selangor Tropical peat swamp forest	swamp	NZ_QBUY01000008.1	57.6 (WP_109477381.1)	48.802 (WP_109477382.1)	56.977 (WP_109477495.1)
Betaproteobacteria	Burkholderiales	Burkholderiaceae	Paraburkholderia sp. CI2	cellular organisms;Bacteria;Pseudomonadota;Betaproteobacteria;Burkholderiales;Burkholderiaceae;Paraburkholderia	Malaysia: North Selangor Tropical peat swamp forest	swamp	NZ_JACHDL010000039.1	56 (WP_184066472.1)	47.692 (WP_221307955.1)	56.41 (WP_184073954.1)
Betaproteobacteria	Burkholderiales	Burkholderiaceae	Paraburkholderia sp. HC6.4b	cellular organisms;Bacteria;Pseudomonadota;Betaproteobacteria;Burkholderiales;Burkholderiaceae;Paraburkholderia	Malaysia: North Selangor Tropical peat swamp forest	swamp	NZ_JACHDC010000026.1	56 (WP_184066472.1)	47.692 (WP_221309335.1)	57.11 (WP_184066469.1)
Betaproteobacteria	Burkholderiales	Burkholderiaceae	Paraburkholderia sp. UCT31	cellular organisms;Bacteria;Pseudomonadota;Betaproteobacteria;Burkholderiales;Burkholderiaceae;Paraburkholderia	Malaysia: North Selangor Tropical peat swamp forest	swamp	NZ_VZQP01000028.1	56 (WP_187629364.1)	47.692 (WP_222946142.1)	56.643 (WP_187629365.1)
Betaproteobacteria	Burkholderiales	Burkholderiaceae	Paraburkholderia sp. WSM4179	cellular organisms;Bacteria;Pseudomonadota;Betaproteobacteria;Burkholderiales;Burkholderiaceae;Paraburkholderia	Malaysia: North Selangor Tropical peat swamp forest	swamp	NZ_JARZAF010000001.1	56 (WP_018422903.1)	48.521 (WP_018422904.1)	56.643 (WP_018422902.1)
Betaproteobacteria	Burkholderiales	Burkholderiaceae	Paraburkholderia tuberum DUS833	cellular organisms;Bacteria;Pseudomonadota;Betaproteobacteria;Burkholderiales;Burkholderiaceae;Paraburkholderia	South Africa Aspalathus carnosa root nodule	Terrestrial Plants	NZ_FNKX01000001.1	56 (WP_090804981.1)	48.521 (WP_090804979.1)	56.876 (WP_090805781.1)
Betaproteobacteria	Burkholderiales	Burkholderiaceae	Polynucleobacter antarcticus LimPoW16	cellular organisms;Bacteria;Pseudomonadota;Betaproteobacteria;Burkholderiales;Burkholderiaceae;Polynucleobacter	surface of freshwater habitats in lakes in Antarctica	freshwater	NZ_CP028941.1	49.799 (WP_173943365.1)	45.509 (WP_173943852.1)	56.613 (WP_173943366.1)
Betaproteobacteria	Burkholderiales	Burkholderiaceae	Polynucleobacter brandtiae UB-Domo-W1	cellular organisms;Bacteria;Pseudomonadota;Betaproteobacteria;Burkholderiales;Burkholderiaceae;Polynucleobacter	surface of freshwater habitats in lakes in Antarctica	freshwater	NZ_PGTX01000003.1	49.799 (WP_100379927.1)	44.91 (WP_198508760.1)	56.613 (WP_100379605.1)
Betaproteobacteria	Burkholderiales	Burkholderiaceae	Polynucleobacter sp. 15G-AUS-farblos	cellular organisms;Bacteria;Pseudomonadota;Betaproteobacteria;Burkholderiales;Burkholderiaceae;Polynucleobacter	Freshwater in Austria: Autobahnsee, Wals-Siezenheim	freshwater	NZ_JACVOM010000001.1	51.004 (WP_216291054.1)	45.808 (WP_216291053.1)	57.309 (WP_216291055.1)
Betaproteobacteria	Burkholderiales	Burkholderiaceae	Polynucleobacter sp. 80A-SIGWE	cellular organisms;Bacteria;Pseudomonadota;Betaproteobacteria;Burkholderiales;Burkholderiaceae;Polynucleobacter	Austria: Lake Sighartsteiner Weiher at Neumarkt am Wallersee	lake	NZ_JACVOR010000002.1	50 (WP_216180437.1)	44.91 (WP_216180440.1)	57.442 (WP_216180434.1)
Betaproteobacteria	Burkholderiales	Burkholderiaceae	Polynucleobacter sp. AP-Kaivos-20-H2	cellular organisms;Bacteria;Pseudomonadota;Betaproteobacteria;Burkholderiales;Burkholderiaceae;Polynucleobacter	Finland: Kaivosjaervi	freshwater	NZ_JACVOX010000002.1	50.602 (WP_216265156.1)	44.311 (WP_216265155.1)	56.613 (WP_216265157.1)
Betaproteobacteria	Burkholderiales	Burkholderiaceae	Polynucleobacter sp. AP-Latsch-80-C2	cellular organisms;Bacteria;Pseudomonadota;Betaproteobacteria;Burkholderiales;Burkholderiaceae;Polynucleobacter	freshwater pond in Austria: National Park Hohe Tauern, Rauriser Urwald	freshwater	NZ_JACVOY010000003.1	50.201 (WP_216218843.1)	44.311 (WP_216218844.1)	56.613 (WP_216218842.1)
Betaproteobacteria	Burkholderiales	Burkholderiaceae	Polynucleobacter sp. AP-Melu-500A-A1	cellular organisms;Bacteria;Pseudomonadota;Betaproteobacteria;Burkholderiales;Burkholderiaceae;Polynucleobacter	France: Corsica, Lac de Melo	lake	NZ_JACVOZ010000003.1	47.791 (WP_216256540.1)	44.012 (WP_216256539.1)	56.613 (WP_216256541.1)
Betaproteobacteria	Burkholderiales	Burkholderiaceae	Polynucleobacter sp. AP-Sving-400A-A2	cellular organisms;Bacteria;Pseudomonadota;Betaproteobacteria;Burkholderiales;Burkholderiaceae;Polynucleobacter	Norway: Lake Svingvatnet	lake	NZ_CP061312.1	50.201 (WP_215327619.1)	44.611 (WP_215327618.1)	56.613 (WP_215327620.1)
Betaproteobacteria	Burkholderiales	Burkholderiaceae	Polynucleobacter sp. AP-Titi-500A-B4	cellular organisms;Bacteria;Pseudomonadota;Betaproteobacteria;Burkholderiales;Burkholderiaceae;Polynucleobacter	freshwater lake in Germany: Titisee (Black Forest)	lake	NZ_CP061311.1	49.398 (WP_215367236.1)	44.611 (WP_215367237.1)	57.077 (WP_215367235.1)
Betaproteobacteria	Burkholderiales	Burkholderiaceae	Polynucleobacter sp. CS-Odin-A6	cellular organisms;Bacteria;Pseudomonadota;Betaproteobacteria;Burkholderiales;Burkholderiaceae;Polynucleobacter	freshwater pond in Norway: Pond located in Nordfjord	freshwater	NZ_JACVPD010000001.1	51.394 (WP_216201238.1)	43.413 (WP_216201239.1)	58.237 (WP_216201236.1)
Betaproteobacteria	Burkholderiales	Burkholderiaceae	Polynucleobacter sp. es-GGE-1	cellular organisms;Bacteria;Pseudomonadota;Betaproteobacteria;Burkholderiales;Burkholderiaceae;Polynucleobacter	Spain: Grande de Gredos	lake	NZ_JACVPE010000004.1	50.602 (WP_216124382.1)	44.611 (WP_216124381.1)	56.845 (WP_216124383.1)
Betaproteobacteria	Burkholderiales	Burkholderiaceae	Polynucleobacter sp. IMCC 29146	cellular organisms;Bacteria;Pseudomonadota;Betaproteobacteria;Burkholderiales;Burkholderiaceae;Polynucleobacter	freshwater in South Korea	freshwater	NZ_JAJVCR010000004.1	51.004 (WP_233924350.1)	44.91 (WP_233924351.1)	56.148 (WP_233924349.1)
Betaproteobacteria	Burkholderiales	Burkholderiaceae	Polynucleobacter sp. IMCC 30228	cellular organisms;Bacteria;Pseudomonadota;Betaproteobacteria;Burkholderiales;Burkholderiaceae;Polynucleobacter	freshwater in South Korea	freshwater	NZ_JAJVCS010000002.1	51.004 (WP_233924350.1)	44.91 (WP_233989284.1)	56.148 (WP_233989282.1)
Betaproteobacteria	Burkholderiales	Burkholderiaceae	Polynucleobacter sp. IMCC30063	cellular organisms;Bacteria;Pseudomonadota;Betaproteobacteria;Burkholderiales;Burkholderiaceae;Polynucleobacter	freshwater in South Korea	freshwater	NZ_JAJVCQ010000002.1	51.004 (WP_233924350.1)	44.611 (WP_233935806.1)	56.148 (WP_233924349.1)
Betaproteobacteria	Burkholderiales	Burkholderiaceae	Polynucleobacter sp. JS-Fieb-80-E5	cellular organisms;Bacteria;Pseudomonadota;Betaproteobacteria;Burkholderiales;Burkholderiaceae;Polynucleobacter	Norway: Finnmark	lake	NZ_JACVPH010000005.1	50.602 (WP_216263724.1)	45.266 (WP_216263509.1)	56.845 (WP_216263508.1)
Betaproteobacteria	Burkholderiales	Burkholderiaceae	Polynucleobacter sp. JS-Polo-80-F4	cellular organisms;Bacteria;Pseudomonadota;Betaproteobacteria;Burkholderiales;Burkholderiaceae;Polynucleobacter	small freshwater lake in Sweden: near Kitkiojoki	lake	NZ_JACVPI010000001.1	51.406 (WP_216238987.1)	44.311 (WP_216238988.1)	56.613 (WP_216238986.1)
Betaproteobacteria	Burkholderiales	Burkholderiaceae	Polynucleobacter sp. MWH-S4W17	cellular organisms;Bacteria;Pseudomonadota;Betaproteobacteria;Burkholderiales;Burkholderiaceae;Polynucleobacter	United Kingdom: Loch Ness, Scotland	lake	NZ_CP061295.1	51.807 (WP_215321648.1)	44.611 (WP_215321649.1)	56.845 (WP_215321647.1)
Betaproteobacteria	Burkholderiales	Burkholderiaceae	Polynucleobacter sp. MWH-UH2A	cellular organisms;Bacteria;Pseudomonadota;Betaproteobacteria;Burkholderiales;Burkholderiaceae;Polynucleobacter	freshwater in Uganda: Kizekibi swamp	freshwater	NZ_CP061321.1	52.988 (WP_215317874.1)	44.012 (WP_215315806.1)	56.148 (WP_215315807.1)
Betaproteobacteria	Burkholderiales	Burkholderiaceae	Polynucleobacter sp. Nonnen-W13	cellular organisms;Bacteria;Pseudomonadota;Betaproteobacteria;Burkholderiales;Burkholderiaceae;Polynucleobacter	freshwater lake in Germany: Titisee (Black Forest)	lake	NZ_JACVPU010000002.1	50.602 (WP_216269722.1)	45.21 (WP_216269530.1)	56.613 (WP_216269531.1)
Betaproteobacteria	Burkholderiales	Burkholderiaceae	Polynucleobacter sp. UB-Piko-W3	cellular organisms;Bacteria;Pseudomonadota;Betaproteobacteria;Burkholderiales;Burkholderiaceae;Polynucleobacter	freshwater in Finland: lake Pien-Koikka	lake	NZ_JACVPY010000002.1	50 (WP_216257738.1)	44.611 (WP_216257740.1)	57.077 (WP_216257736.1)
Betaproteobacteria	Burkholderiales	Burkholderiaceae	Polynucleobacter sp. UB-Siik-W21	cellular organisms;Bacteria;Pseudomonadota;Betaproteobacteria;Burkholderiales;Burkholderiaceae;Polynucleobacter	Finland: Lake Siikajarvi	lake	NZ_CP061289.1	51.406 (WP_215319786.1)	43.713 (WP_215320779.1)	56.845 (WP_215319785.1)
Betaproteobacteria	Burkholderiales	Burkholderiales	Rhizobacter sp. Root404	cellular organisms;Bacteria;Pseudomonadota;Betaproteobacteria;Burkholderiales;Burkholderiales genera incertae sedis;Rhizobacter	Germany:Cologne thaliana root	Terrestrial Plants	NZ_LMDS01000001.1	56.225 (WP_056461816.1)	44.91 (WP_056461819.1)	56.845 (WP_056461813.1)
Betaproteobacteria	Burkholderiales	Burkholderiales	Thiomonas sp. FB-6	cellular organisms;Bacteria;Pseudomonadota;Betaproteobacteria;Burkholderiales;Burkholderiales genera incertae sedis;Thiomonas	Acid mine drainage AMD-affected Creek sediment	Terrestrial	NZ_KB898471.1	53.2 (WP_018912262.1)	46.567 (WP_018912261.1)	54.734 (WP_018912263.1)
Betaproteobacteria	Burkholderiales	Alcaligenaceae	Achromobacter anxifer LMG 26858	cellular organisms;Bacteria;Pseudomonadota;Betaproteobacteria;Burkholderiales;Alcaligenaceae;Achromobacter	Sludge	Terrestrial soil	NZ_CADILG010000022.1	52.756 (WP_175207914.1)	50.915 (WP_175207915.1)	56.148 (WP_175207913.1)
Betaproteobacteria	Burkholderiales	Alcaligenaceae	Achromobacter pestifer FDAARGOS_790	cellular organisms;Bacteria;Pseudomonadota;Betaproteobacteria;Burkholderiales;Alcaligenaceae;Achromobacter	oil-brine	high salt	NZ_CP053985.1	55.294 (WP_173143565.1)	51.829 (WP_173143564.1)	55.684 (WP_173143566.1)
Betaproteobacteria	Burkholderiales	Alcaligenaceae	Achromobacter sp. K91	cellular organisms;Bacteria;Pseudomonadota;Betaproteobacteria;Burkholderiales;Alcaligenaceae;Achromobacter	coralloid root	Terrestrial soil	NZ_QWFB01000002.1	54.183 (WP_233564473.1)	51.524 (WP_054450392.1)	55.916 (WP_119449029.1)
Betaproteobacteria	Burkholderiales	Alcaligenaceae	Achromobacter sp. Root83	cellular organisms;Bacteria;Pseudomonadota;Betaproteobacteria;Burkholderiales;Alcaligenaceae;Achromobacter	Arabidopsis root	Terrestrial Plants	NZ_LMIU01000012.1	53.333 (WP_057284679.1)	50 (WP_057284680.1)	56.381 (WP_057284678.1)
Betaproteobacteria	Burkholderiales	Alcaligenaceae	Achromobacter veterisilvae LMG 30378	cellular organisms;Bacteria;Pseudomonadota;Betaproteobacteria;Burkholderiales;Alcaligenaceae;Achromobacter	a hydrogen-oxidizing bacteria enrichment reactor inoculated with forest soil.	Terrestrial soil	NZ_UFQC01000004.1	54.183 (WP_244234965.1)	51.829 (WP_129239544.1)	55.684 (WP_129239546.1)
Betaproteobacteria	Burkholderiales	Alcaligenaceae	Achromobacter xylosoxidans GD003A	cellular organisms;Bacteria;Pseudomonadota;Betaproteobacteria;Burkholderiales;Alcaligenaceae;Achromobacter	Arsenic contaminated rice soil	Terrestrial soil	NZ_QVXO01000004.1	55.294 (WP_059375074.1)	50.915 (WP_118931812.1)	56.148 (WP_118931811.1)
Betaproteobacteria	Burkholderiales	Alcaligenaceae	Advenella kashmirensis WT001	cellular organisms;Bacteria;Pseudomonadota;Betaproteobacteria;Burkholderiales;Alcaligenaceae;Advenella	bulk soil of a temperate orchard.	Terrestrial soil	NC_017964.1	55.814 (WP_275450155.1)	46.108 (WP_014751690.1)	56.744 (WP_041709574.1)
Betaproteobacteria	Burkholderiales	Alcaligenaceae	Advenella mimigardefordensis DPN7	cellular organisms;Bacteria;Pseudomonadota;Betaproteobacteria;Burkholderiales;Alcaligenaceae;Advenella	matured compost after the sieving process from the compost plant Coerde.	others	NZ_CP003915.1	54.4 (WP_025371662.1)	45.808 (WP_025371664.1)	56.047 (WP_025371661.1)
Betaproteobacteria	Rhodocyclales	Zoogloeaceae	Parazoarcus communis TSNA42	cellular organisms;Bacteria;Pseudomonadota;Betaproteobacteria;Rhodocyclales;Zoogloeaceae;Parazoarcus	oil-contaminated sediment	sediment	NZ_CP022188.1	57.43 (WP_108976201.1)	45.646 (WP_199917084.1)	59.629 (WP_108976199.1)
Desulfobulbia	Desulfobulbales	Desulfobulbaceae	Desulfobulbus oralis HOT041/ORNL	cellular organisms;Bacteria;Thermodesulfobacteriota;Desulfobulbia;Desulfobulbales;Desulfobulbaceae;Desulfobulbus	oral microbe present in adults with periodontitis	Host-associated	NZ_CP021255.1	51.6 (WP_104936248.1)	44.012 (WP_017865925.1)	55.916 (WP_104936247.1)
Alphaproteobacteria	Pelagibacterales	SAR11	alpha proteobacterium HIMB114	Bacteria; Pseudomonadota; Alphaproteobacteria; Pelagibacterales; Pelagibacteraceae; SAR11	Pacific Ocean	seawater	ADAC02000001.1	30.12 (WP_013695455.1)	26.94 (WP_009360034.1)	32.85 (WP_009359789.1)
Alphaproteobacteria	Pelagibacterales	SAR11	alpha proteobacterium HIMB59	Bacteria; Pseudomonadota; Alphaproteobacteria; Pelagibacterales; Pelagibacteraceae; SAR11	Kaneohe Bay, Oahu, Hawaii	seawater	CP003801.1	29.63 (AFS49619.1)	23.30 (AFS48735.1)	32.83 (AFS49047.1)
Alphaproteobacteria	Pelagibacterales	SAR11	Alphaproteobacteria sp. SAR11 HIMB5	Bacteria; Proteobacteria; Alphaproteobacteria; Pelagibacterales; Pelagibacteraceae; SAR11	Outside north channel, Kaneohe Bay, Oahu, Hawai	seawater	CP003809.1	28.21 (AFS47059.1)	43.36 (AFS47292.1)	58.02 (AFS47155.1)
Desulfovibrionia	Desulfovibrionales	Desulfovibrionaceae	Candidatus Mailhella excrementigallinarum	Bacteria; Thermodesulfobacteriota; Desulfovibrionia; Desulfovibrionales; Desulfovibrionaceae; Mailhella	the feces of chickens	Host-associated	DXIB01000220.1	54 (HIV66307.1)	44.311 (HIV66308.1)	54.06 (HIV66306.1)
Alphaproteobacteria	Pelagibacterales	SAR11	Candidatus Pelagibacter giovannonii	Bacteria; Pseudomonadota; Alphaproteobacteria; Pelagibacterales; Pelagibacteraceae; SAR11	Pacific Ocean	seawater	NZ_CP038852.1	28.23 ( WP_168606385.1)	24.12 (WP_168606990.1)	57.78 (WP_168606444.1)
Alphaproteobacteria	Pelagibacterales	SAR11	Candidatus Pelagibacter sp. FZCC0015	Bacteria; Pseudomonadota; Alphaproteobacteria; Pelagibacterales; Pelagibacteraceae; SAR11	seawater,China	seawater	NZ_CP031125.1	28.63 (WP_145597248.1)	43.71 (WP_145597480.1)	58.49 (WP_145595776.1)
Alphaproteobacteria	Pelagibacterales	SAR11	Candidatus Pelagibacter sp. HTCC7211	Bacteria; Pseudomonadota; Alphaproteobacteria; Pelagibacterales; Pelagibacteraceae; SAR11	from an ocean gyre	seawater	NZ_DS995298.1	28.1 (WP_008544734.1)	28 (WP_008545375.1)	58.49 (WP_008545297.1)
Alphaproteobacteria	Pelagibacterales	SAR11	Candidatus Pelagibacter ubique HIMB058	Bacteria; Pseudomonadota; Alphaproteobacteria; Pelagibacterales; Pelagibacteraceae; SAR11	None	None	ATTF01000001.1	26.45	39.65	57.78
Alphaproteobacteria	Pelagibacterales	SAR11	Candidatus Pelagibacter ubique HIMB140	Bacteria; Pseudomonadota; Alphaproteobacteria; Pelagibacterales; Pelagibacteraceae; SAR11	None	None	NZ_LAMZ01000001.1	27.39 (WP_262589555.1)	42.51 (WP_262589323.1)	58.73 (WP_262590509.1)
Alphaproteobacteria	Pelagibacterales	SAR11	Candidatus Pelagibacter ubique SAR11 HTCC1002	Bacteria; Pseudomonadota; Alphaproteobacteria; Pelagibacterales; Pelagibacteraceae; SAR11	Coastal Pacific Ocean, Newport, Oregon	coastal	NC_007205.1	29.3 (WP_006997057.1)	23.82 (WP_011281587.1)	57.31 (WP_006997118.1)
Gammaproteobacteria	Gammaproteobacteria incertae sedis	Candidatus Pseudothioglobus	Candidatus Pseudothioglobus singularis PS1	Bacteria; Pseudomonadota; Gammaproteobacteria; Gammaproteobacteria incertae sedis; Candidatus Pseudothioglobus	from surface waters (5 m) in Puget Sound.	Coastal	NZ_CP006911.1	45.344 (WP_020026571.1)	42.643 (WP_053819604.1)	54.292 (WP_020023555.1)
Alphaproteobacteria	Puniceispirillales	SAR116	Candidatus Puniceispirillum marinum IMCC1322	Bacteria; Proteobacteria; Alphaproteobacteria; Puniceispirillales; Puniceispirillaceae;SAR116	a surface seawater sample from the Western Pacific Ocean Margin (East Sea of Korea)	Open Ocean	NC_014010.1	55.918 (WP_013047009.1)	48.943 (WP_013047010.1)	59.907 (WP_013047008.1)
Gammaproteobacteria	Gammaproteobacteria incertae sedis	SUP05	Candidatus Thioglobus sp. NP1	Bacteria; Pseudomonadota; Gammaproteobacteria; Gammaproteobacteria incertae sedis; SUP05	deep chlorophyll maximum (45 m) in the North Pacific	open-ocean	NZ_CP023860.1	45.749 (WP_114114500.1)	42.687 (WP_114114501.1)	54.524 (WP_114114499.1)
Pseudomonadota	unclassified Pseudomonadota		Proteobacteria bacterium SG_bin8	Bacteria; Pseudomonadota; unclassified Pseudomonadota	household tap filter	Terrestrial	LWDL01000016.1	55.985 (OQW52057.1)	54.655 (OQW52056.1)	53.596 (OQW52058.1)
Alphaproteobacteria	Alphaproteobacteria incertae sedis	SAR116	SAR116 cluster bacterium	Bacteria; Pseudomonadota; Alphaproteobacteria; Alphaproteobacteria incertae sedis; SAR116 cluster	Pacific Ocean	open Ocean	NYTO01000096.1	70.85 (MAB18948.1)	60.79 (MAB18947.1)	81.336 (MAB18949.1)
Alphaproteobacteria	Alphaproteobacteria incertae sedis	SAR116	SAR116 cluster bacterium MED-G04	Bacteria; Pseudomonadota; Alphaproteobacteria; Alphaproteobacteria incertae sedis; SAR116 cluster	Pacific Ocean	open Ocean	NTKX01000054.1	54.878 (PDH62470.1)	47.077 (PDH62469.1)	57.737 (PDH62471.1)
Deltaproteobacteria	Deltaproteobacteria incertae sedis	SAR324	SAR324 cluster bacterium	Bacteria; Deltaproteobacteria; Deltaproteobacteria incertae sedis; SAR324 cluster	Scripps Research Pier	coastal	JACNJW010000063.1	54.4 (MBC8260024.1)	46.828 (MBC8260025.1)	60.417 (MBC8260023.1)
