# Supplementary material for: Enantioselective transformation of phytoplankton-derived dihydroxypropanesulfonate by marine bacteria
Source: ISME J. 2024 May 6;18(1):wrae084. doi: 10.1093/ismejo/wrae084 (PMC11131964; doi:10.1093/ismejo/wrae084)
Supplement: Supplementary_Data_4_wrae084 [file supplementary_data_4_wrae084.xlsx]

## Sheet: Sheet1
Supplementary Data 4. The relative transcripts abundance of hpsO, hpsP and hpsN, and samples information in Tara Oceans stations. #N/A, not detected.
Sample_ID	Station	Size fraction	Latitude	Longitude	OGA_ID	ENA_ID	INSDC_ID	BioSamples_ID	Sample_method	depth (m)	Depth_Nominal	Temperature (°C)	Environmental_feature	Biome	Region	Province	hpsO (total)	hpsO (RCB)	hpsO (SAR11)	hpsP (total)	hpsP (RCB)	hpsP (SAR11)	hpsN (total)	hpsN (RCB)	hpsN (SAR11)	diatoms	haptophytes	dinoflagellates	chlorophyta	Prochlorococcus	Synechococcus	Chlorophyll_A (mg/m**3)
TARA_X100000009	TARA_011	[0.22-3µm]	41.6686	2.7996	TARA_011_SRF_0.22-1.6	ERS1092158	ERR1336911|ERR1336912	SAMEA3905024	SEQ-(10L-or-15min)_W0.22-1.6	9	SRF	0	[SRF] surface water layer (ENVO:00010504)	Westerlies Biome	[MS] Mediterranean Sea (MRGID:1905)	[MEDI] Mediterranean Sea, Black Sea Province (MRGID:21465)	1.81915e-05	4.48973e-06	1.13511e-06	1.91627e-05	7.12756e-06	1.06364e-05	0.000182482	6.46607e-06	5.88413e-05	#N/A	#N/A	#N/A	#N/A	#N/A	#N/A	0
TARA_A200000327	TARA_015	[0.22-3µm]	40.0154	13.9069	TARA_015_SRF_0.22-1.6	ERS488291		SAMEA2619639	SEQ-(10L-or-15min)_W0.22-1.6	5	SRF	20.0737	[SRF] surface water layer (ENVO:00010504)	Westerlies Biome	[MS] Mediterranean Sea (MRGID:1905)	[MEDI] Mediterranean Sea, Black Sea Province (MRGID:21465)	1.2005e-05	1.23195e-06	3.85086e-07	1.78529e-05	1.91259e-06	1.59028e-05	0.000148627	8.42422e-07	8.33443e-05	#N/A	#N/A	#N/A	#N/A	#N/A	#N/A	0.132
TARA_A200000369	TARA_016	[0.22-3µm]	37.4956	15.4945	TARA_016_SRF_0.22-1.6	ERS488299		SAMEA2619647	SEQ-(10L-or-15min)_W0.22-1.6	5	SRF	20.8586	[SRF] surface water layer (ENVO:00010504)	Westerlies Biome	[MS] Mediterranean Sea (MRGID:1905)	[MEDI] Mediterranean Sea, Black Sea Province (MRGID:21465)	1.29982e-05	2.81865e-06	1.80946e-06	1.26574e-05	1.81721e-06	1.07275e-05	0.000137674	9.2333e-07	5.29559e-05	#N/A	#N/A	#N/A	#N/A	#N/A	#N/A	0.0172
TARA_A100000165	TARA_018	[0.22-3µm]	35.759	14.2574	TARA_018_SRF_0.22-1.6	ERS488332		SAMEA2619669	SEQ-(10L-or-15min)_W0.22-1.6	5	SRF	21.4867	[SRF] surface water layer (ENVO:00010504)	Westerlies Biome	[MS] Mediterranean Sea (MRGID:1905)	[MEDI] Mediterranean Sea, Black Sea Province (MRGID:21465)	8.81166e-06	0	0	5.3286e-06	5.54358e-07	4.77425e-06	8.99689e-05	1.71709e-06	4.327e-06	#N/A	#N/A	#N/A	#N/A	#N/A	#N/A	0.0018
TARA_A100000220	TARA_019	[0.22-3µm]	34.2116	13.7684	TARA_019_SRF_0.22-1.6	ERS488364		SAMEA2619691	SEQ-(10L-or-15min)_W0.22-1.6	5	SRF	21.8213	[SRF] surface water layer (ENVO:00010504)	Westerlies Biome	[MS] Mediterranean Sea (MRGID:1905)	[MEDI] Mediterranean Sea, Black Sea Province (MRGID:21465)	1.7014e-05	2.7317e-06	7.79593e-07	1.53964e-05	1.45096e-06	1.39454e-05	0.00012515	2.66148e-06	5.72785e-05	#N/A	#N/A	#N/A	#N/A	#N/A	#N/A	0.0219
TARA_S200002603	TARA_022	[0.22-3µm]	39.5705	17.4101	TARA_022_DCM_0.22-1.6	ERS488456		SAMEA2619750	SEQ-(10L-or-15min)_W0.22-1.6	30	DCM	16.9743	[DCM] deep chlorophyll maximum layer (ENVO:01000326)	Westerlies Biome	[MS] Mediterranean Sea (MRGID:1905)	[MEDI] Mediterranean Sea, Black Sea Province (MRGID:21465)	1.85025e-05	3.30494e-06	4.01987e-07	1.81026e-05	4.26948e-06	1.2534e-05	0.000138779	3.18037e-06	6.02736e-05	#N/A	#N/A	#N/A	#N/A	#N/A	#N/A	0.0892
TARA_E500000176	TARA_025	[0.22-3µm]	39.3991	19.3997	TARA_025_DCM_0.22-1.6	ERS488511		SAMEA2619784	SEQ-(10L-or-15min)_W0.22-1.6	50	DCM	15.182	[DCM] deep chlorophyll maximum layer (ENVO:01000326)	Westerlies Biome	[MS] Mediterranean Sea (MRGID:1905)	[MEDI] Mediterranean Sea, Black Sea Province (MRGID:21465)	1.19308e-05	2.37522e-06	2.80922e-07	7.65253e-06	5.28736e-07	6.30165e-06	9.89476e-05	9.68782e-07	3.84177e-05	#N/A	#N/A	#N/A	#N/A	0.0421691	0.0055384	0.06
TARA_A100001401	TARA_031	[0.22-3µm]	27.16	34.835	TARA_031_SRF_0.22-1.6	ERS488547		SAMEA2619804	SEQ-(10L-or-15min)_W0.22-1.6	5	SRF	25.0281	[SRF] surface water layer (ENVO:00010504)	Coastal Biome	[RS] Red Sea (MRGID:4264)	[REDS] Red Sea, Persian Gulf Province (MRGID:21474)	1.15175e-05	4.50136e-06	1.12243e-06	1.11491e-05	7.08442e-07	9.01349e-06	0.000125469	7.21478e-07	6.84324e-05	#N/A	#N/A	#N/A	#N/A	0.014107	0.000622367	0
TARA_A100001026	TARA_032	[0.22-3µm]	23.36	37.2183	TARA_032_SRF_0.22-1.6	ERS488573		SAMEA2619822	SEQ-(10L-or-15min)_W0.22-1.6	5	SRF	25.8117	[SRF] surface water layer (ENVO:00010504)	Coastal Biome	[RS] Red Sea (MRGID:4264)	[REDS] Red Sea, Persian Gulf Province (MRGID:21474)	1.54777e-05	6.28476e-06	3.4443e-07	8.8023e-06	5.74586e-07	5.98283e-06	0.000102775	8.24432e-07	5.04576e-05	#N/A	#N/A	#N/A	#N/A	0.0114044	0.00037373	0.0024
TARA_A100001195	TARA_033	[0.22-3µm]	21.9467	38.2517	TARA_033_SRF_0.22-1.6	ERS488625		SAMEA2619861	SEQ-(10L-or-15min)_W0.22-1.6	5	SRF	27.3097	[SRF] surface water layer (ENVO:00010504)	Coastal Biome	[RS] Red Sea (MRGID:4264)	[REDS] Red Sea, Persian Gulf Province (MRGID:21474)	1.45888e-05	6.54602e-06	0	8.02535e-06	7.47463e-07	4.97042e-06	8.43068e-05	1.1557e-06	3.35367e-05	#N/A	#N/A	#N/A	#N/A	0.00581471	0.00188038	0.0369
TARA_B100000316	TARA_037	[0.22-3µm]	20.8457	63.5851	TARA_037_MES_0.22-1.6	ERS488770		SAMEA2619971	SEQ-(10L-or-15min)_W0.22-1.6	600	MES	11.984	[MES] marine water layer (ENVO:01000295) within the mesopelagic zone (ENVO:00000213)	Coastal Biome	[IO] Indian Ocean (MRGID:1904)	[ARAB] Northwest Arabian Sea Upwelling Province (MRGID:21475)	1.02339e-05	0	0	1.19191e-06	0	4.06582e-07	6.92515e-05	0	4.35503e-06	#N/A	#N/A	#N/A	#N/A	0.001807	#N/A	0.00135
TARA_B100000071	TARA_038	[0.22-3µm]	19.0351	64.5638	TARA_038_MES_0.22-1.6	ERS488849	ERR599167|ERR599109	SAMEA2620035	SEQ-(10L-or-15min)_W0.22-1.6	340	MES	14.9014	[MES] marine water layer (ENVO:01000295) within the mesopelagic zone (ENVO:00000213)	Trades Biome	[IO] Indian Ocean (MRGID:1904)	[MONS] Indian Monsoon Gyres Province (MRGID:21471)	2.83399e-05	2.05889e-07	1.37875e-08	1.44162e-06	0	4.268e-07	9.97632e-05	0	4.5391e-06	#N/A	#N/A	#N/A	#N/A	0.0065743	2.01666e-05	0.00036
TARA_B100000091	TARA_039	[0.22-3µm]	18.5839	66.4727	TARA_039_DCM_0.22-1.6	ERS488920	ERR1328124|ERR1328123	SAMEA2620085	SEQ-(10L-or-15min)_W0.22-1.6	25	DCM	26.6924	[DCM] deep chlorophyll maximum layer (ENVO:01000326)	Trades Biome	[IO] Indian Ocean (MRGID:1904)	[MONS] Indian Monsoon Gyres Province (MRGID:21471)	2.64026e-05	8.02733e-06	0	2.10405e-05	2.10073e-06	1.69423e-05	0.000159498	4.02886e-06	0.000113469	#N/A	#N/A	#N/A	#N/A	0.00840034	0.00204482	0.12402
TARA_B100000101	TARA_039	[0.22-3µm]	18.7341	66.3896	TARA_039_MES_0.22-1.6	ERS488941		SAMEA2620102	SEQ-(10L-or-15min)_W0.22-1.6	270	MES	15.5538	[MES] marine water layer (ENVO:01000295) within the mesopelagic zone (ENVO:00000213)	Trades Biome	[IO] Indian Ocean (MRGID:1904)	[MONS] Indian Monsoon Gyres Province (MRGID:21471)	1.09983e-05	1.36101e-07	0	9.55073e-07	0	6.56795e-07	9.63398e-05	3.57969e-08	4.32687e-06	#N/A	#N/A	#N/A	#N/A	0.00567663	#N/A	0.00144
TARA_B100000090	TARA_039	[0.22-3µm]	18.5918	66.622	TARA_039_SRF_0.22-1.6	ERS488876		SAMEA2620062	SEQ-(10L-or-15min)_W0.22-1.6	5	SRF	27.0891	[SRF] surface water layer (ENVO:00010504)	Trades Biome	[IO] Indian Ocean (MRGID:1904)	[MONS] Indian Monsoon Gyres Province (MRGID:21471)	2.97488e-05	7.5196e-06	1.57586e-07	1.59706e-05	1.17955e-06	1.06412e-05	0.000147369	2.59052e-06	7.95409e-05	#N/A	#N/A	#N/A	#N/A	#N/A	#N/A	0.0258
TARA_B100000120	TARA_040	[0.22-3µm]	17.4855	68.0247	TARA_040_MES_0.22-1.6	ERS489021		SAMEA2620180	SEQ-(10L-or-15min)_W0.22-1.6	285	MES	15.0704	[MES] marine water layer (ENVO:01000295) within the mesopelagic zone (ENVO:00000213)	Trades Biome	[IO] Indian Ocean (MRGID:1904)	[MONS] Indian Monsoon Gyres Province (MRGID:21471)	2.83938e-05	2.13901e-06	0	5.61746e-05	0	4.67838e-05	0.000369146	4.52678e-07	0.000188085	#N/A	#N/A	#N/A	#N/A	#N/A	#N/A	0.00216
TARA_B100000110	TARA_040	[0.22-3µm]	17.5294	67.9576	TARA_040_SRF_0.22-1.6	ERS488964		SAMEA2620125	SEQ-(10L-or-15min)_W0.22-1.6	5	SRF	27.5841	[SRF] surface water layer (ENVO:00010504)	Trades Biome	[IO] Indian Ocean (MRGID:1904)	[MONS] Indian Monsoon Gyres Province (MRGID:21471)	1.40961e-05	1.35305e-06	8.39098e-08	5.92818e-06	1.00448e-06	4.5779e-06	9.36522e-05	1.82564e-06	4.52372e-05	#N/A	#N/A	#N/A	#N/A	#N/A	#N/A	0.02076
TARA_B100000112	TARA_040	[0.22-3µm]	17.4825	67.9869	TARA_040_ZZZ_0.22-1.6	ERS488977		SAMEA2620136	SEQ-(10L-or-15min)_W0.22-1.6	25	ZZZ	27.5269	[ZZZ] marine water layer (ENVO:01000295)	Trades Biome	[IO] Indian Ocean (MRGID:1904)	[MONS] Indian Monsoon Gyres Province (MRGID:21471)	1.21867e-05	2.29316e-06	3.70795e-08	9.97033e-06	4.85186e-07	7.98735e-06	9.7396e-05	1.464e-06	3.7147e-05	#N/A	#N/A	#N/A	#N/A	#N/A	#N/A	0.02328
TARA_B100000287	TARA_041	[0.22-3µm]	14.5536	70.0128	TARA_041_DCM_0.22-1.6	ERS489074	ERR599053|ERR598977	SAMEA2620217	SEQ-(10L-or-15min)_W0.22-1.6	60	DCM	27.3742	[DCM] deep chlorophyll maximum layer (ENVO:01000326)	Trades Biome	[IO] Indian Ocean (MRGID:1904)	[MONS] Indian Monsoon Gyres Province (MRGID:21471)	1.7916e-05	5.09625e-06	1.94211e-07	1.2573e-05	6.46471e-07	1.02237e-05	0.000123624	1.41171e-06	5.18083e-05	#N/A	#N/A	#N/A	#N/A	0.0164361	0.000415934	0.098025
TARA_B100000282	TARA_041	[0.22-3µm]	14.6059	69.9776	TARA_041_SRF_0.22-1.6	ERS489043	ERR599074|ERR599011	SAMEA2620194	SEQ-(10L-or-15min)_W0.22-1.6	5	SRF	29.1515	[SRF] surface water layer (ENVO:00010504)	Trades Biome	[IO] Indian Ocean (MRGID:1904)	[MONS] Indian Monsoon Gyres Province (MRGID:21471)	1.08023e-05	1.21793e-06	4.92441e-07	1.52591e-05	4.43565e-07	1.2793e-05	0.000163663	1.02934e-06	9.2498e-05	#N/A	#N/A	#N/A	#N/A	0.0100192	0.000314021	0
TARA_B100000133	TARA_042	[0.22-3µm]	5.9998	73.9067	TARA_042_DCM_0.22-1.6	ERS489136		SAMEA2620261	SEQ-(10L-or-15min)_W0.22-1.6	80	DCM	27.9561	[DCM] deep chlorophyll maximum layer (ENVO:01000326)	Trades Biome	[IO] Indian Ocean (MRGID:1904)	[MONS] Indian Monsoon Gyres Province (MRGID:21471)	3.68474e-06	6.42165e-07	6.69799e-08	2.92774e-06	1.54622e-07	2.58338e-06	2.9728e-05	5.47787e-07	1.61307e-05	#N/A	#N/A	#N/A	#N/A	0.0176481	0.000363504	0.1503
TARA_B100000127	TARA_042	[0.22-3µm]	6.0001	73.8955	TARA_042_SRF_0.22-1.6	ERS489092		SAMEA2620235	SEQ-(10L-or-15min)_W0.22-1.6	5	SRF	30.1278	[SRF] surface water layer (ENVO:00010504)	Trades Biome	[IO] Indian Ocean (MRGID:1904)	[MONS] Indian Monsoon Gyres Province (MRGID:21471)	9.37573e-06	1.36604e-06	5.62672e-07	7.99222e-06	3.58451e-07	7.12987e-06	0.000102981	7.42449e-07	5.20251e-05	#N/A	#N/A	#N/A	#N/A	0.00949846	0.000122825	0
TARA_B100000143	TARA_043	[0.22-3µm]	4.6599	73.4856	TARA_043_SRF_0.22-1.6	ERS489164		SAMEA2620281	SEQ-(10L-or-15min)_W0.22-1.6	5	SRF	29.939	[SRF] surface water layer (ENVO:00010504)	Trades Biome	[IO] Indian Ocean (MRGID:1904)	[MONS] Indian Monsoon Gyres Province (MRGID:21471)	1.58057e-05	5.19843e-06	2.80987e-07	9.3807e-06	9.33888e-07	5.31313e-06	9.44926e-05	3.25244e-06	4.68611e-05	#N/A	#N/A	#N/A	#N/A	#N/A	#N/A	0.0732
TARA_B100000267	TARA_044	[0.22-3µm]	2.815	71.534	TARA_044_SRF_0.22-1.6	ERS489197		SAMEA2620306	SEQ-(10L-or-15min)_W0.22-1.6	5	SRF	30.5202	[SRF] surface water layer (ENVO:00010504)	Trades Biome	[IO] Indian Ocean (MRGID:1904)	[MONS] Indian Monsoon Gyres Province (MRGID:21471)	9.36236e-06	2.67073e-06	2.06917e-07	5.17443e-06	5.93148e-07	2.89554e-06	7.57433e-05	7.16704e-07	3.03401e-05	#N/A	#N/A	#N/A	#N/A	#N/A	#N/A	0
TARA_B100000261	TARA_046	[0.22-3µm]	-0.6625	73.161	TARA_046_SRF_0.22-1.6	ERS489269		SAMEA2620368	SEQ-(10L-or-15min)_W0.22-1.6	5	SRF	30.1247	[SRF] surface water layer (ENVO:00010504)	Trades Biome	[IO] Indian Ocean (MRGID:1904)	[MONS] Indian Monsoon Gyres Province (MRGID:21471)	1.28042e-05	3.29589e-06	1.83524e-07	7.14816e-06	1.08991e-06	4.58969e-06	9.61895e-05	2.49761e-06	4.85604e-05	#N/A	#N/A	#N/A	#N/A	#N/A	#N/A	0.048
TARA_B100000248	TARA_047	[0.22-3µm]	-2.0465	72.1568	TARA_047_SRF_0.22-1.6	ERS489296		SAMEA2620389	SEQ-(10L-or-15min)_W0.22-1.6	5	SRF	30.1599	[SRF] surface water layer (ENVO:00010504)	Trades Biome	[IO] Indian Ocean (MRGID:1904)	[MONS] Indian Monsoon Gyres Province (MRGID:21471)	1.00152e-05	2.34507e-06	1.66127e-07	6.89885e-06	8.09796e-07	5.13162e-06	0.000134304	1.10201e-06	7.54713e-05	#N/A	#N/A	#N/A	#N/A	#N/A	#N/A	0
TARA_B100000236	TARA_049	[0.22-3µm]	-16.8084	59.5043	TARA_049_SRF_0.22-1.6	ERS489339		SAMEA2620426	SEQ-(10L-or-15min)_W0.22-1.6	5	SRF	28.2729	[SRF] surface water layer (ENVO:00010504)	Trades Biome	[IO] Indian Ocean (MRGID:1904)	[ISSG] Indian South Subtropical Gyre Province (MRGID:21472)	1.41442e-05	5.27138e-06	4.06756e-08	1.21032e-05	3.08146e-06	7.58021e-06	0.000115181	5.18848e-06	6.84973e-05	#N/A	#N/A	#N/A	#N/A	#N/A	#N/A	0
TARA_B100000178	TARA_050	[0.22-3µm]	-21.4966	56.9011	TARA_050_SRF_0.22-1.6	ERS489362		SAMEA2620442	SEQ-(10L-or-15min)_W0.22-1.6	5	SRF	27.5493	[SRF] surface water layer (ENVO:00010504)	Trades Biome	[IO] Indian Ocean (MRGID:1904)	[ISSG] Indian South Subtropical Gyre Province (MRGID:21472)	4.33075e-06	7.07521e-07	3.48645e-07	4.98588e-06	2.0093e-07	4.63998e-06	7.56968e-05	6.07163e-07	3.80778e-05	#N/A	#N/A	#N/A	#N/A	#N/A	#N/A	0.00288
TARA_B100000194	TARA_051	[0.22-3µm]	-21.5043	54.3563	TARA_051_SRF_0.22-1.6	ERS489440		SAMEA2620492	SEQ-(10L-or-15min)_W0.22-1.6	5	SRF	27.4884	[SRF] surface water layer (ENVO:00010504)	Trades Biome	[IO] Indian Ocean (MRGID:1904)	[ISSG] Indian South Subtropical Gyre Province (MRGID:21472)	4.94473e-06	7.72917e-07	5.69402e-07	5.2275e-06	2.05748e-07	4.91437e-06	7.5328e-05	6.58263e-07	3.78398e-05	#N/A	#N/A	#N/A	#N/A	#N/A	#N/A	0
TARA_B100000215	TARA_052	[0.22-3µm]	-16.9534	53.9601	TARA_052_DCM_0.22-1.6	ERS489586		SAMEA2620571	SEQ-(10L-or-15min)_W0.22-1.6	75	DCM	25.2126	[DCM] deep chlorophyll maximum layer (ENVO:01000326)	Trades Biome	[IO] Indian Ocean (MRGID:1904)	[ISSG] Indian South Subtropical Gyre Province (MRGID:21472)	5.85389e-06	1.9972e-06	2.05733e-06	1.43311e-05	2.43593e-07	1.39088e-05	8.41196e-05	1.42996e-06	5.14201e-05	#N/A	#N/A	#N/A	#N/A	0.0349398	0.00361411	0.149
TARA_B100000213	TARA_052	[0.22-3µm]	-16.957	53.9801	TARA_052_SRF_0.22-1.6	ERS489530		SAMEA2620543	SEQ-(10L-or-15min)_W0.22-1.6	5	SRF	27.9565	[SRF] surface water layer (ENVO:00010504)	Trades Biome	[IO] Indian Ocean (MRGID:1904)	[ISSG] Indian South Subtropical Gyre Province (MRGID:21472)	7.29597e-06	3.37044e-06	3.71368e-09	8.45589e-06	2.3908e-06	5.15526e-06	7.17446e-05	7.45234e-06	2.81577e-05	#N/A	#N/A	#N/A	#N/A	0.0580947	0.000871096	0.0332
TARA_B100000353	TARA_053	[0.22-3µm]	-13.0833	46.971	TARA_053_SRF_0.22-1.6	ERS489617		SAMEA2620596	SEQ-(10L-or-15min)_W0.22-1.6	5	SRF	28.9154	[SRF] surface water layer (ENVO:00010504)	Coastal Biome	[IO] Indian Ocean (MRGID:1904)	[EAFR] Eastern Africa Coastal Province (MRGID:21473)	1.18098e-05	5.06441e-06	1.50217e-07	6.60319e-06	1.25298e-06	3.10363e-06	8.15805e-05	2.96275e-06	2.9871e-05	#N/A	#N/A	#N/A	#N/A	#N/A	#N/A	0.0222
TARA_B100000355	TARA_054	[0.22-3µm]	-12.807	45.2247	TARA_054_SRF_0.22-1.6	ERS489677		SAMEA2620626	SEQ-(10L-or-15min)_W0.22-1.6	5	SRF	29.3058	[SRF] surface water layer (ENVO:00010504)	Coastal Biome	[IO] Indian Ocean (MRGID:1904)	[EAFR] Eastern Africa Coastal Province (MRGID:21473)	1.11812e-05	4.2582e-06	3.75099e-07	8.7111e-06	1.8996e-06	3.87826e-06	8.49467e-05	2.55907e-06	3.59853e-05	#N/A	#N/A	#N/A	#N/A	#N/A	#N/A	0.0294
TARA_B100000493	TARA_067	[0.22-3µm]	-32.2401	17.7103	TARA_067_SRF_0.22-3	ERS490187		SAMEA2620974	SEQ-(10L-or-15min)_W0.22-3	5	SRF	13.0432	[SRF] surface water layer (ENVO:00010504)	Coastal Biome	[SAO] South Atlantic Ocean (MRGID:1914)	[BENG] Benguela Current Coastal Province (MRGID:21470)	2.62198e-05	5.19333e-06	0	2.11506e-05	5.88279e-06	2.55035e-06	0.000129171	1.46549e-05	4.0888e-05	0.124515	0.0179528	0.532273	0.144214	0.00047403	0.000270874	1.20489
TARA_B100000480	TARA_068	[0.22-3µm]	-31.027	4.6802	TARA_068_DCM_0.22-3	ERS490300		SAMEA2621041	SEQ-(10L-or-15min)_W0.22-3	50	DCM	16.7488	[DCM] deep chlorophyll maximum layer (ENVO:01000326)	Trades Biome	[SAO] South Atlantic Ocean (MRGID:1914)	[SATL] South Atlantic Gyral Province (MRGID:21459)	1.28547e-05	9.46552e-07	1.66084e-06	1.25582e-05	7.37198e-07	1.149e-05	0.000133043	2.71765e-06	7.71468e-05	0.0083404	0.0295887	0.468373	0.0823737	0.0252551	0.00492702	0.27246
TARA_B100000473	TARA_068	[0.22-3µm]	-31.0266	4.665	TARA_068_SRF_0.22-3	ERS490269		SAMEA2621017	SEQ-(10L-or-15min)_W0.22-3	5	SRF	16.8632	[SRF] surface water layer (ENVO:00010504)	Trades Biome	[SAO] South Atlantic Ocean (MRGID:1914)	[SATL] South Atlantic Gyral Province (MRGID:21459)	8.2763e-06	1.6186e-06	2.62149e-06	1.04285e-05	5.98393e-07	9.60505e-06	0.000158095	1.82074e-06	0.000103102	0.000351115	7.99324e-05	0.0102499	0.000482078	0.0229157	0.00455494	0.19332
TARA_B100000444	TARA_070	[0.22-3µm]	-20.4075	-3.1641	TARA_070_MES_0.22-3	ERS490377		SAMEA2621096	SEQ-(10L-or-15min)_W0.22-3	800	MES	4.18824	[MES] marine water layer (ENVO:01000295) within the mesopelagic zone (ENVO:00000213)	Trades Biome	[SAO] South Atlantic Ocean (MRGID:1914)	[SATL] South Atlantic Gyral Province (MRGID:21459)	1.32679e-05	4.6153e-08	0	6.80032e-07	0	2.34322e-07	0.000170048	1.7395e-06	1.87307e-07	#N/A	#N/A	#N/A	#N/A	0.000102605	4.73563e-05	-0.00495
TARA_B100000457	TARA_070	[0.22-3µm]	-20.4091	-3.1759	TARA_070_SRF_0.22-3	ERS490331		SAMEA2621070	SEQ-(10L-or-15min)_W0.22-3	5	SRF	19.77	[SRF] surface water layer (ENVO:00010504)	Trades Biome	[SAO] South Atlantic Ocean (MRGID:1914)	[SATL] South Atlantic Gyral Province (MRGID:21459)	1.63771e-05	4.15893e-06	1.56054e-06	2.59005e-05	1.12042e-06	2.46808e-05	0.000141779	2.45152e-06	8.97869e-05	0.0112224	0.0146409	0.240938	0.047765	0.0222149	0.00373342	0.0456
TARA_B100000436	TARA_071	[0.22-3µm]	-9.3	-9.5587	TARA_071_SRF_0.22-3	ERS490396		SAMEA2621115	SEQ-(10L-or-15min)_W0.22-3	5	SRF	23.8044	[SRF] surface water layer (ENVO:00010504)	Trades Biome	[SAO] South Atlantic Ocean (MRGID:1914)	[ETRA] Eastern Tropical Atlantic Province (MRGID:21458)	9.45741e-06	1.34374e-06	3.32944e-07	8.2236e-06	1.32115e-06	6.10584e-06	0.000123135	8.26737e-07	5.80629e-05	0.00463277	0.014691	0.302099	0.0302407	#N/A	#N/A	0.0516
TARA_B100000422	TARA_072	[0.22-3µm]	-8.7296	-17.9604	TARA_072_DCM_0.22-3	ERS490479		SAMEA2621158	SEQ-(10L-or-15min)_W0.22-3	100	DCM	23.6301	[DCM] deep chlorophyll maximum layer (ENVO:01000326)	Trades Biome	[SAO] South Atlantic Ocean (MRGID:1914)	[SATL] South Atlantic Gyral Province (MRGID:21459)	1.34531e-05	8.44554e-07	1.56704e-07	6.12385e-06	1.85378e-07	5.65783e-06	8.06626e-05	1.50368e-06	3.51391e-05	0.00340377	0.00860482	0.30548	0.0251184	0.0228454	0.0021806	0.16449
TARA_B100000420	TARA_072	[0.22-3µm]	-8.7789	-17.9099	TARA_072_SRF_0.22-3	ERS490437		SAMEA2621136	SEQ-(10L-or-15min)_W0.22-3	5	SRF	25.0644	[SRF] surface water layer (ENVO:00010504)	Trades Biome	[SAO] South Atlantic Ocean (MRGID:1914)	[SATL] South Atlantic Gyral Province (MRGID:21459)	7.87345e-06	8.663e-07	1.09855e-06	1.02194e-05	1.70263e-07	9.10352e-06	0.000146152	2.78811e-07	7.26902e-05	0.00284029	0.0212777	0.372545	0.0445494	0.00931033	0.000620689	0.00864
TARA_B100000515	TARA_076	[0.22-3µm]	-21.0292	-35.3498	TARA_076_DCM_0.22-3	ERS490599		SAMEA2621218	SEQ-(10L-or-15min)_W0.22-3	150	DCM	21.166	[DCM] deep chlorophyll maximum layer (ENVO:01000326)	Trades Biome	[SAO] South Atlantic Ocean (MRGID:1914)	[SATL] South Atlantic Gyral Province (MRGID:21459)	2.24133e-05	3.43893e-07	8.22446e-07	6.72416e-06	1.93359e-07	5.95253e-06	9.50395e-05	7.69119e-07	3.80674e-05	0.00512353	0.00498785	0.329227	0.0292742	0.0142296	0.00108715	0.039
TARA_B100000747	TARA_076	[0.22-3µm]	-20.9315	-35.1794	TARA_076_MES_0.22-3	ERS490637		SAMEA2621236	SEQ-(10L-or-15min)_W0.22-3	800	MES	4.66427	[MES] marine water layer (ENVO:01000295) within the mesopelagic zone (ENVO:00000213)	Trades Biome	[SAO] South Atlantic Ocean (MRGID:1914)	[SATL] South Atlantic Gyral Province (MRGID:21459)	3.8289e-05	4.68249e-07	3.12973e-08	8.21143e-07	0	9.06054e-08	9.85502e-05	7.36951e-07	1.92561e-06	#N/A	#N/A	#N/A	#N/A	0.000216441	#N/A	-0.0063
TARA_B100000513	TARA_076	[0.22-3µm]	-20.9354	-35.1803	TARA_076_SRF_0.22-3	ERS490542	ERR599010|ERR599126|ERR1001626	SAMEA2621198	SEQ-(10L-or-15min)_W0.22-3	5	SRF	23.3748	[SRF] surface water layer (ENVO:00010504)	Trades Biome	[SAO] South Atlantic Ocean (MRGID:1914)	[SATL] South Atlantic Gyral Province (MRGID:21459)	1.79924e-05	2.55332e-06	3.13088e-06	9.70504e-06	5.95795e-07	8.64607e-06	0.000128799	1.036e-06	6.93147e-05	0.00210247	0.038433	0.556716	0.0477328	0.00999061	0.000674145	-0.00072
TARA_B100000526	TARA_078	[0.22-3µm]	-30.1484	-43.2705	TARA_078_DCM_0.22-3	ERS490693		SAMEA2621274	SEQ-(10L-or-15min)_W0.22-3	120	DCM	19.3234	[DCM] deep chlorophyll maximum layer (ENVO:01000326)	Trades Biome	[SAO] South Atlantic Ocean (MRGID:1914)	[SATL] South Atlantic Gyral Province (MRGID:21459)	1.59395e-05	1.40881e-06	7.85594e-07	8.6478e-06	4.57783e-07	7.69807e-06	9.08563e-05	1.02883e-06	5.43536e-05	#N/A	#N/A	#N/A	#N/A	0.0138851	0.00159031	0.08856
TARA_B100000524	TARA_078	[0.22-3µm]	-30.1367	-43.2899	TARA_078_SRF_0.22-3	ERS490659	ERR1001627|ERR599006|ERR599022	SAMEA2621254	SEQ-(10L-or-15min)_W0.22-3	5	SRF	20.0778	[SRF] surface water layer (ENVO:00010504)	Trades Biome	[SAO] South Atlantic Ocean (MRGID:1914)	[SATL] South Atlantic Gyral Province (MRGID:21459)	1.92715e-05	6.49427e-06	4.70335e-06	1.47826e-05	1.56082e-06	1.20124e-05	0.000188902	4.79935e-06	0.000125693	#N/A	#N/A	#N/A	#N/A	0.0148176	0.00103833	0.00144
TARA_B100000713	TARA_080	[0.22-3µm]	-40.6511	-52.182	TARA_080_SRF_0.22-3	ERS490743		SAMEA2621307	SEQ-(10L-or-15min)_W0.22-3	5	SRF	19.9346	[SRF] surface water layer (ENVO:00010504)	Coastal Biome	[SAO] South Atlantic Ocean (MRGID:1914)	[BRAZ] Brazil Current Coastal Province (MRGID:21468)	1.61418e-05	4.18279e-06	5.30415e-07	2.33794e-05	5.59716e-06	1.41409e-05	0.000175269	5.82725e-06	0.000106086	#N/A	#N/A	#N/A	#N/A	#N/A	#N/A	0.04392
TARA_B100000834	TARA_081	[0.22-3µm]	-44.5913	-52.1804	TARA_081_DCM_0.22-3	ERS490850		SAMEA2621378	SEQ-(10L-or-15min)_W0.22-3	35	DCM	13.5062	[DCM] deep chlorophyll maximum layer (ENVO:01000326)	Westerlies Biome	[SAO] South Atlantic Ocean (MRGID:1914)	[SSTC] South Subtropical Convergence Province (MRGID:21500)	1.90989e-05	2.77543e-06	2.81004e-07	1.77113e-05	3.83303e-06	7.53561e-06	0.000218277	1.88077e-05	0.000128161	#N/A	#N/A	#N/A	#N/A	#N/A	#N/A	0.2253
TARA_B100000832	TARA_081	[0.22-3µm]	-44.5342	-52.455	TARA_081_SRF_0.22-3	ERS490805		SAMEA2621350	SEQ-(10L-or-15min)_W0.22-3	5	SRF	13.6805	[SRF] surface water layer (ENVO:00010504)	Westerlies Biome	[SAO] South Atlantic Ocean (MRGID:1914)	[SSTC] South Subtropical Convergence Province (MRGID:21500)	1.17156e-05	3.14599e-06	2.35908e-07	9.86464e-06	3.12248e-06	5.2669e-06	0.000154901	1.53575e-05	7.04654e-05	#N/A	#N/A	#N/A	#N/A	#N/A	#N/A	0.099
TARA_B100000767	TARA_082	[0.22-3µm]	-47.2007	-57.9446	TARA_082_DCM_0.22-3	ERS490928	ERR599122|ERR599027	SAMEA2621423	SEQ-(10L-or-15min)_W0.22-3	40	DCM	7.15487	[DCM] deep chlorophyll maximum layer (ENVO:01000326)	Coastal Biome	[SAO] South Atlantic Ocean (MRGID:1914)	[FKLD] Southwest Atlantic Shelves Province (MRGID:21469)	2.46927e-05	4.94039e-06	0	7.88922e-06	4.33212e-06	1.48905e-06	0.000211356	2.65253e-05	7.67431e-05	0.110072	0.0657427	0.277185	0.139767	4.12943e-05	0.00014748	0.57815
TARA_B100000768	TARA_082	[0.22-3µm]	-47.1863	-58.2902	TARA_082_SRF_0.22-3	ERS490885	ERR599009|ERR599035	SAMEA2621401	SEQ-(10L-or-15min)_W0.22-3	5	SRF	7.57942	[SRF] surface water layer (ENVO:00010504)	Coastal Biome	[SAO] South Atlantic Ocean (MRGID:1914)	[FKLD] Southwest Atlantic Shelves Province (MRGID:21469)	2.4166e-05	7.01564e-06	0	8.66133e-06	6.19581e-06	9.04643e-07	0.000179378	2.90164e-05	5.09009e-05	0.199178	0.0572014	0.253927	0.239064	2.44532e-05	0.000158946	0.2258
TARA_B100000765	TARA_083	[0.22-3µm]	-54.3739	-65.1342	TARA_083_SRF_0.22-3	ERS490962		SAMEA2621455	SEQ-(10L-or-15min)_W0.22-3	5	SRF	7.12605	[SRF] surface water layer (ENVO:00010504)	Coastal Biome	[SAO] South Atlantic Ocean (MRGID:1914)	[FKLD] Southwest Atlantic Shelves Province (MRGID:21469)	9.77651e-05	4.02301e-05	0	7.33483e-05	4.21499e-05	4.62976e-06	0.000338194	8.08997e-05	7.49827e-05	#N/A	#N/A	#N/A	#N/A	#N/A	#N/A	0.1905
TARA_B100000780	TARA_084	[0.22-3µm]	-60.2287	-60.6476	TARA_084_SRF_0.22-3	ERS491001	ERR599059|ERR598945	SAMEA2621487	SEQ-(10L-or-15min)_W0.22-3	5	SRF	1.9034	[SRF] surface water layer (ENVO:00010504)	Polar Biome	[SO] Southern Ocean (MRGID:1907)	[ANTA] Antarctic Province (MRGID:21502)	4.59427e-05	2.43371e-05	0	2.94781e-05	1.84715e-05	1.15039e-06	0.000273565	4.8218e-05	3.53669e-05	0.323198	0.0128744	0.307928	0.331491	6.03497e-06	#N/A	0.0219
TARA_B100000794	TARA_085	[0.22-3µm]	-62.2231	-49.2139	TARA_085_DCM_0.22-3	ERS491094		SAMEA2621535	SEQ-(10L-or-15min)_W0.22-3	90	DCM	-0.792395	[DCM] deep chlorophyll maximum layer (ENVO:01000326)	Polar Biome	[SO] Southern Ocean (MRGID:1907)	[ANTA] Antarctic Province (MRGID:21502)	5.73031e-05	5.27386e-06	0	1.45278e-05	2.55046e-06	2.88333e-07	0.000226132	1.08421e-05	3.46871e-05	0.0566276	0.153347	0.267303	0.0655002	#N/A	#N/A	0.22416
TARA_B100000787	TARA_085	[0.22-3µm]	-62.0385	-49.529	TARA_085_SRF_0.22-3	ERS491044	ERR599090|ERR599176	SAMEA2621509	SEQ-(10L-or-15min)_W0.22-3	5	SRF	0.73159	[SRF] surface water layer (ENVO:00010504)	Polar Biome	[SO] Southern Ocean (MRGID:1907)	[ANTA] Antarctic Province (MRGID:21502)	9.46581e-05	3.92992e-06	0	2.30382e-05	3.01762e-06	2.88131e-07	0.000279173	1.06888e-05	5.93342e-05	0.111821	0.0589755	0.209248	0.134953	#N/A	#N/A	0.12516
TARA_B100000813	TARA_086	[0.22-3µm]	-64.3183	-53.1081	TARA_086_DCM_0.22-3	ERS491173		SAMEA2621595	SEQ-(10L-or-15min)_W0.22-3	35	DCM	-1.6387	[DCM] deep chlorophyll maximum layer (ENVO:01000326)	Polar Biome	[SO] Southern Ocean (MRGID:1907)	[APLR] Austral Polar Province (MRGID:21503)	8.44228e-05	1.45973e-05	0	1.8638e-05	1.3643e-06	2.81661e-07	0.000251305	6.2222e-06	1.08363e-05	0.175851	0.130491	0.161837	0.186238	#N/A	#N/A	1.7547
TARA_B100000811	TARA_086	[0.22-3µm]	-64.3595	-53.0063	TARA_086_SRF_0.22-3	ERS491130		SAMEA2621571	SEQ-(10L-or-15min)_W0.22-3	5	SRF	-0.494375	[SRF] surface water layer (ENVO:00010504)	Polar Biome	[SO] Southern Ocean (MRGID:1907)	[APLR] Austral Polar Province (MRGID:21503)	4.52157e-05	5.99486e-06	0	4.99479e-06	1.30211e-06	4.57144e-08	0.00018068	4.19702e-06	9.7698e-06	0.354999	0.00770591	0.10203	0.357217	#N/A	#N/A	0.0366
TARA_B100000562	TARA_087	[0.22-3µm]	-63.8768	-56.0916	TARA_087_SRF_0.22-3	ERS491201		SAMEA2621623	SEQ-(10L-or-15min)_W0.22-3	5	SRF	-0.27325	[SRF] surface water layer (ENVO:00010504)	Polar Biome	[SO] Southern Ocean (MRGID:1907)	[APLR] Austral Polar Province (MRGID:21503)	4.65092e-05	3.20251e-05	0	2.33107e-05	8.36229e-06	8.70699e-07	0.000169197	2.21093e-05	3.10542e-05	0.592061	0.00179647	0.258161	0.593185	#N/A	#N/A	10.5333
TARA_B100000851	TARA_088	[0.22-3µm]	-63.4015	-56.7938	TARA_088_SRF_0.22-3	ERS491236		SAMEA2621653	SEQ-(10L-or-15min)_W0.22-3	5	SRF	-0.763425	[SRF] surface water layer (ENVO:00010504)	Polar Biome	[SO] Southern Ocean (MRGID:1907)	[APLR] Austral Polar Province (MRGID:21503)	7.0148e-05	1.41373e-05	0	2.65995e-05	5.42331e-06	1.86266e-06	0.000270213	1.24568e-05	4.34947e-05	0.475054	0.00583879	0.235927	0.506984	#N/A	#N/A	1.7202
TARA_B100000858	TARA_089	[0.22-3µm]	-57.7338	-67.1084	TARA_089_SRF_0.22-3	ERS491274		SAMEA2621681	SEQ-(10L-or-15min)_W0.22-3	5	SRF	5.8264	[SRF] surface water layer (ENVO:00010504)	Polar Biome	[SO] Southern Ocean (MRGID:1907)	[ANTA] Antarctic Province (MRGID:21502)	3.99879e-05	4.81352e-06	0	1.16933e-05	2.10679e-06	4.85737e-06	0.000259747	9.92383e-06	0.000141006	0.0233909	0.0847515	0.154206	0.0826999	#N/A	#N/A	2.028
TARA_B100000801	TARA_090	[0.22-3µm]	-39.6466	-76.9634	TARA_090_SRF_0.22-3	ERS491312		SAMEA2621710	SEQ-(10L-or-15min)_W0.22-3	5	SRF	17.0268	[SRF] surface water layer (ENVO:00010504)	Coastal Biome	[SPO] South Pacific Ocean (MRGID:1910)	[CHIL] Chile-Peru Current Coastal Province (MRGID:21495)	2.00502e-05	6.98999e-06	1.79289e-07	1.28721e-05	5.63152e-06	5.88259e-06	0.000203474	3.28029e-05	9.19844e-05	#N/A	#N/A	#N/A	#N/A	#N/A	#N/A	1.3686
TARA_B100000865	TARA_091	[0.22-3µm]	-34.161	-73.0995	TARA_091_SRF_0.22-3	ERS491347		SAMEA2621736	SEQ-(10L-or-15min)_W0.22-3	5	SRF	17.6085	[SRF] surface water layer (ENVO:00010504)	Coastal Biome	[SPO] South Pacific Ocean (MRGID:1910)	[CHIL] Chile-Peru Current Coastal Province (MRGID:21495)	9.65582e-06	2.15359e-06	0	7.19089e-06	3.09113e-06	1.50596e-06	0.000101941	1.29918e-05	3.80811e-05	#N/A	#N/A	#N/A	#N/A	#N/A	#N/A	1.55535
TARA_B100000872	TARA_092	[0.22-3µm]	-33.6895	-71.998	TARA_092_SRF_0.22-3	ERS491384		SAMEA2621758	SEQ-(10L-or-15min)_W0.22-3	9	SRF	15.9123	[SRF] surface water layer (ENVO:00010504)	Coastal Biome	[SPO] South Pacific Ocean (MRGID:1910)	[CHIL] Chile-Peru Current Coastal Province (MRGID:21495)	7.37941e-05	5.30179e-05	2.01579e-08	8.31029e-05	7.15261e-05	5.00768e-07	0.000298263	0.00011244	8.2912e-05	0.148248	0.00603011	0.433978	0.158402	#N/A	#N/A	4.9071
TARA_B100001061	TARA_093	[0.22-3µm]	-33.9116	-73.0537	TARA_093_DCM_0.22-3	ERS491465		SAMEA2621814	SEQ-(10L-or-15min)_W0.22-3	35	DCM	15.3769	[DCM] deep chlorophyll maximum layer (ENVO:01000326)	Coastal Biome	[SPO] South Pacific Ocean (MRGID:1910)	[CHIL] Chile-Peru Current Coastal Province (MRGID:21495)	2.79843e-05	6.8204e-06	0	2.16256e-05	5.88986e-06	6.28295e-06	0.000205528	2.16057e-05	9.81443e-05	#N/A	#N/A	#N/A	#N/A	0.000529882	0.000232499	0.55254
TARA_B100001064	TARA_093	[0.22-3µm]	-34.0614	-73.1066	TARA_093_SRF_0.22-3	ERS491424		SAMEA2621782	SEQ-(10L-or-15min)_W0.22-3	5	SRF	18.123	[SRF] surface water layer (ENVO:00010504)	Coastal Biome	[SPO] South Pacific Ocean (MRGID:1910)	[CHIL] Chile-Peru Current Coastal Province (MRGID:21495)	1.58948e-05	3.35868e-06	6.57179e-08	1.42657e-05	2.86801e-06	8.49519e-06	0.000181883	1.16272e-05	0.000104235	0.0458521	0.02429	0.321425	0.0962477	0.00189381	0.00262654	0.13782
TARA_B100000987	TARA_096	[0.22-3µm]	-29.668	-101.229	TARA_096_DCM_0.22-3	ERS491563		SAMEA2621885	SEQ-(10L-or-15min)_W0.22-3	155	DCM	18.1264	[DCM] deep chlorophyll maximum layer (ENVO:01000326)	Trades Biome	[SPO] South Pacific Ocean (MRGID:1910)	[SPSG] South Pacific Subtropical Gyre Province, North and South (MRGID:21486)	1.05974e-05	9.69101e-07	7.33369e-07	5.00704e-06	9.25672e-07	3.39791e-06	5.25323e-05	5.98687e-07	1.96762e-05	#N/A	#N/A	#N/A	#N/A	#N/A	#N/A	0.087
TARA_B100000986	TARA_096	[0.22-3µm]	-29.7238	-101.16	TARA_096_SRF_0.22-3	ERS491529		SAMEA2621863	SEQ-(10L-or-15min)_W0.22-3	5	SRF	23.8453	[SRF] surface water layer (ENVO:00010504)	Trades Biome	[SPO] South Pacific Ocean (MRGID:1910)	[SPSG] South Pacific Subtropical Gyre Province, North and South (MRGID:21486)	1.20675e-05	2.25421e-06	5.69868e-06	1.61292e-05	3.67476e-07	1.52266e-05	0.000198638	3.15593e-06	0.000104175	0.000784241	0.00974626	0.238825	0.0333922	0.0135863	2.92178e-05	-0.00432
TARA_B100000973	TARA_097	[0.22-3µm]	-28.1874	-107.638	TARA_097_DCM_0.22-3	ERS491663		SAMEA2621961	SEQ-(10L-or-15min)_W0.22-3	175	DCM	18.4784	[DCM] deep chlorophyll maximum layer (ENVO:01000326)	Trades Biome	[SPO] South Pacific Ocean (MRGID:1910)	[SPSG] South Pacific Subtropical Gyre Province, North and South (MRGID:21486)	1.00412e-05	6.70858e-07	1.04175e-07	7.57367e-06	0	6.94136e-06	6.87585e-05	2.80071e-08	2.53963e-05	#N/A	#N/A	#N/A	#N/A	#N/A	#N/A	0.07077
TARA_B100001000	TARA_097	[0.22-3µm]	-28.1762	-107.402	TARA_097_MES_0.22-3	ERS491638		SAMEA2621941	SEQ-(10L-or-15min)_W0.22-3	310	MES	12.6779	[MES] marine water layer (ENVO:01000295) within the mesopelagic zone (ENVO:00000213)	Trades Biome	[SPO] South Pacific Ocean (MRGID:1910)	[SPSG] South Pacific Subtropical Gyre Province, North and South (MRGID:21486)	2.08702e-05	0	0	3.45264e-06	0	2.24849e-06	7.70071e-05	2.00286e-07	8.111e-06	#N/A	#N/A	#N/A	#N/A	#N/A	#N/A	-0.00432
TARA_B100000994	TARA_097	[0.22-3µm]	-28.1698	-107.383	TARA_097_SRF_0.22-3	ERS491604		SAMEA2621913	SEQ-(10L-or-15min)_W0.22-3	5	SRF	24.7164	[SRF] surface water layer (ENVO:00010504)	Trades Biome	[SPO] South Pacific Ocean (MRGID:1910)	[SPSG] South Pacific Subtropical Gyre Province, North and South (MRGID:21486)	1.05137e-05	2.40249e-06	7.33257e-06	1.59041e-05	4.52302e-07	1.52613e-05	0.0001904	3.09858e-06	8.93215e-05	0.00131156	0.0111851	0.268595	0.0763822	#N/A	#N/A	-0.00144
TARA_B100001033	TARA_098	[0.22-3µm]	-25.826	-111.729	TARA_098_DCM_0.22-3	ERS491744		SAMEA2622025	SEQ-(10L-or-15min)_W0.22-3	188	DCM	20.2127	[DCM] deep chlorophyll maximum layer (ENVO:01000326)	Trades Biome	[SPO] South Pacific Ocean (MRGID:1910)	[SPSG] South Pacific Subtropical Gyre Province, North and South (MRGID:21486)	1.11421e-05	6.41474e-07	2.74231e-07	6.09426e-06	2.34679e-07	4.97433e-06	5.27069e-05	1.56371e-07	2.76764e-05	#N/A	#N/A	#N/A	#N/A	0.039367	0.00558605	0.04656
TARA_B100001010	TARA_098	[0.22-3µm]	-25.8076	-111.691	TARA_098_MES_0.22-3	ERS491773		SAMEA2622054	SEQ-(10L-or-15min)_W0.22-3	488	MES	7.96837	[MES] marine water layer (ENVO:01000295) within the mesopelagic zone (ENVO:00000213)	Trades Biome	[SPO] South Pacific Ocean (MRGID:1910)	[SPSG] South Pacific Subtropical Gyre Province, North and South (MRGID:21486)	1.7621e-05	0	0	6.92038e-07	0	3.04746e-08	6.66604e-05	0	1.59082e-06	#N/A	#N/A	#N/A	#N/A	0.000361984	#N/A	-0.00072
TARA_B100001031	TARA_098	[0.22-3µm]	-25.8051	-111.72	TARA_098_SRF_0.22-3	ERS491705		SAMEA2621996	SEQ-(10L-or-15min)_W0.22-3	5	SRF	25.181	[SRF] surface water layer (ENVO:00010504)	Trades Biome	[SPO] South Pacific Ocean (MRGID:1910)	[SPSG] South Pacific Subtropical Gyre Province, North and South (MRGID:21486)	8.39244e-06	5.66148e-07	6.55167e-06	8.93702e-06	0	8.72818e-06	0.000140037	2.24629e-06	6.24742e-05	#N/A	#N/A	#N/A	#N/A	0.00980873	0.000149856	-0.0072
TARA_B100000885	TARA_099	[0.22-3µm]	-21.146	-104.787	TARA_099_SRF_0.22-3	ERS491808		SAMEA2622078	SEQ-(10L-or-15min)_W0.22-3	5	SRF	23.8893	[SRF] surface water layer (ENVO:00010504)	Trades Biome	[SPO] South Pacific Ocean (MRGID:1910)	[SPSG] South Pacific Subtropical Gyre Province, North and South (MRGID:21486)	3.71073e-05	1.20399e-06	2.09777e-06	1.06764e-05	1.95451e-07	1.0261e-05	0.000120447	9.91472e-07	5.58849e-05	0.00166619	0.0177744	0.50103	0.0318893	0.0160786	0.000103466	0
TARA_B100000965	TARA_100	[0.22-3µm]	-12.9723	-96.0122	TARA_100_DCM_0.22-3	ERS491874	ERR599113|ERR599081	SAMEA2622119	SEQ-(10L-or-15min)_W0.22-3	50	DCM	22.5967	[DCM] deep chlorophyll maximum layer (ENVO:01000326)	Trades Biome	[SPO] South Pacific Ocean (MRGID:1910)	[SPSG] South Pacific Subtropical Gyre Province, North and South (MRGID:21486)	1.2088e-05	6.36268e-07	4.18681e-08	2.6953e-06	7.74655e-08	2.4805e-06	7.20658e-05	6.48177e-07	1.99602e-05	0.0125921	0.00564867	0.347066	0.0197761	0.0280618	0.00439782	0.18456
TARA_B100000959	TARA_100	[0.22-3µm]	-12.9794	-96.0232	TARA_100_DCM_0.22-3	ERS491913	ERR598946|ERR598953|ERR598981	SAMEA2622149	SEQ-(10L-or-15min)_W0.22-3	177	DCM	12.8064	[DCM] deep chlorophyll maximum layer (ENVO:01000326)	Trades Biome	[SPO] South Pacific Ocean (MRGID:1910)	[SPSG] South Pacific Subtropical Gyre Province, North and South (MRGID:21486)	2.91622e-05	5.70131e-07	0	9.86281e-07	0	2.68864e-07	9.16851e-05	4.8674e-07	2.16279e-06	0.0125921	0.00564867	0.347066	0.0197761	0.0280618	0.00439782	0.0006
TARA_B100000963	TARA_100	[0.22-3µm]	-13.0023	-95.9759	TARA_100_SRF_0.22-3	ERS491836	ERR599163|ERR599169|ERR599063	SAMEA2622097	SEQ-(10L-or-15min)_W0.22-3	5	SRF	25.3495	[SRF] surface water layer (ENVO:00010504)	Trades Biome	[SPO] South Pacific Ocean (MRGID:1910)	[SPSG] South Pacific Subtropical Gyre Province, North and South (MRGID:21486)	8.53959e-06	5.54135e-07	2.20955e-07	6.17374e-06	2.66585e-07	5.03403e-06	9.20873e-05	2.47116e-06	4.09355e-05	0.03726	0.00437074	0.416857	0.0476543	0.0222951	0.000198694	0.10404
TARA_B100000902	TARA_102	[0.22-3µm]	-5.2669	-85.2732	TARA_102_DCM_0.22-3	ERS492012	ERR599168|ERR599007|ERR598962	SAMEA2622219	SEQ-(10L-or-15min)_W0.22-3	40	DCM	19.7812	[DCM] deep chlorophyll maximum layer (ENVO:01000326)	Trades Biome	[SPO] South Pacific Ocean (MRGID:1910)	[PEOD] Pacific Equatorial Divergence Province (MRGID:21489)	1.06829e-05	2.23345e-06	4.11372e-08	3.81193e-06	7.45214e-07	2.18983e-06	9.60111e-05	6.73628e-06	4.85924e-05	0.0189058	0.00716985	0.173634	0.0367104	0.0184615	0.00621745	0.33192
TARA_B100000954	TARA_102	[0.22-3µm]	-5.261	-85.1678	TARA_102_MES_0.22-3	ERS491981		SAMEA2622198	SEQ-(10L-or-15min)_W0.22-3	480	MES	9.13744	[MES] marine water layer (ENVO:01000295) within the mesopelagic zone (ENVO:00000213)	Trades Biome	[SPO] South Pacific Ocean (MRGID:1910)	[PEOD] Pacific Equatorial Divergence Province (MRGID:21489)	1.08059e-05	2.53266e-07	1.5775e-07	2.86929e-06	0	2.9438e-07	7.83965e-05	1.00781e-07	4.77121e-06	#N/A	#N/A	#N/A	#N/A	0.00119019	6.89964e-05	0
TARA_B100000900	TARA_102	[0.22-3µm]	-5.2529	-85.1545	TARA_102_SRF_0.22-3	ERS491938	ERR598978|ERR598943	SAMEA2622173	SEQ-(10L-or-15min)_W0.22-3	5	SRF	24.9589	[SRF] surface water layer (ENVO:00010504)	Trades Biome	[SPO] South Pacific Ocean (MRGID:1910)	[PEOD] Pacific Equatorial Divergence Province (MRGID:21489)	1.7255e-05	3.67078e-06	0	6.63108e-06	1.40197e-06	3.53672e-06	0.000170424	1.28393e-05	0.000112903	0.0112877	0.00470224	0.219086	0.0324299	0.012202	0.00268767	0.16782
TARA_B100000918	TARA_106	[0.22-3µm]	0.0307	-84.612	TARA_106_DCM_0.22-3	ERS492081		SAMEA2622269	SEQ-(10L-or-15min)_W0.22-3	40	DCM	23.4505	[DCM] deep chlorophyll maximum layer (ENVO:01000326)	Coastal Biome	[SPO] South Pacific Ocean (MRGID:1910)	[CHIL] Chile-Peru Current Coastal Province (MRGID:21495)	1.26989e-05	2.17844e-06	2.96678e-08	9.95524e-06	5.66165e-07	7.84533e-06	9.54138e-05	1.73023e-06	5.40478e-05	0.0304442	0.00244613	0.20249	0.0432726	#N/A	#N/A	0.1677
TARA_B100000920	TARA_106	[0.22-3µm]	0.0063	-84.585	TARA_106_MES_0.22-3	ERS492107		SAMEA2622295	SEQ-(10L-or-15min)_W0.22-3	380	MES	10.2228	[MES] marine water layer (ENVO:01000295) within the mesopelagic zone (ENVO:00000213)	Coastal Biome	[SPO] South Pacific Ocean (MRGID:1910)	[CHIL] Chile-Peru Current Coastal Province (MRGID:21495)	1.29296e-05	6.73622e-07	0	3.90649e-06	0	1.88913e-06	8.36829e-05	4.71568e-08	1.06707e-05	#N/A	#N/A	#N/A	#N/A	#N/A	#N/A	0
TARA_B100000916	TARA_106	[0.22-3µm]	-0.0283	-84.5862	TARA_106_SRF_0.22-3	ERS492043		SAMEA2622249	SEQ-(10L-or-15min)_W0.22-3	5	SRF	25.7026	[SRF] surface water layer (ENVO:00010504)	Coastal Biome	[SPO] South Pacific Ocean (MRGID:1910)	[CHIL] Chile-Peru Current Coastal Province (MRGID:21495)	1.46349e-05	1.31496e-06	0	4.72065e-06	4.58187e-07	3.23343e-06	9.1861e-05	2.14016e-06	5.21328e-05	0.0224331	0.00546804	0.197888	0.0386755	#N/A	#N/A	0.12024
TARA_B100000927	TARA_109	[0.22-3µm]	2.0299	-84.5546	TARA_109_DCM_0.22-3	ERS492177	ERR599065|ERR598952|ERR599108	SAMEA2622336	SEQ-(10L-or-15min)_W0.22-3	30	DCM	26.0192	[DCM] deep chlorophyll maximum layer (ENVO:01000326)	Coastal Biome	[NPO] North Pacific Ocean (MRGID:1908)	[CHIL] Chile-Peru Current Coastal Province (MRGID:21495)	1.67218e-05	2.64456e-06	1.02967e-08	6.48486e-06	1.52155e-06	3.62911e-06	0.00011118	4.09034e-06	6.284e-05	0.0147999	0.0031112	0.164614	0.0251032	0.0213426	0.00139636	0.2808
TARA_B100000929	TARA_109	[0.22-3µm]	2.0649	-84.5546	TARA_109_MES_0.22-3	ERS492205	ERR599067|ERR598971	SAMEA2622362	SEQ-(10L-or-15min)_W0.22-3	380	MES	11.1424	[MES] marine water layer (ENVO:01000295) within the mesopelagic zone (ENVO:00000213)	Coastal Biome	[NPO] North Pacific Ocean (MRGID:1908)	[CHIL] Chile-Peru Current Coastal Province (MRGID:21495)	1.96699e-05	1.15869e-07	0	6.25174e-07	4.74011e-08	2.29734e-07	8.52691e-05	2.0538e-07	9.14559e-07	#N/A	#N/A	#N/A	#N/A	0.00106355	0.000103761	0
TARA_B100000926	TARA_109	[0.22-3µm]	1.9928	-84.5766	TARA_109_SRF_0.22-3	ERS492146		SAMEA2622317	SEQ-(10L-or-15min)_W0.22-3	5	SRF	27.4975	[SRF] surface water layer (ENVO:00010504)	Coastal Biome	[NPO] North Pacific Ocean (MRGID:1908)	[CHIL] Chile-Peru Current Coastal Province (MRGID:21495)	1.32377e-05	4.62599e-06	1.02724e-07	7.02041e-06	1.34763e-06	3.31085e-06	9.70798e-05	5.69572e-06	3.5783e-05	0.000433766	0.000122106	0.103619	0.00183275	0.0148066	0.0042338	0.16428
TARA_B100001111	TARA_110	[0.22-3µm]	-1.9002	-84.6265	TARA_110_DCM_0.22-3	ERS492268		SAMEA2622406	SEQ-(10L-or-15min)_W0.22-3	50	DCM	22.0398	[DCM] deep chlorophyll maximum layer (ENVO:01000326)	Trades Biome	[SPO] South Pacific Ocean (MRGID:1910)	[SPSG] South Pacific Subtropical Gyre Province, North and South (MRGID:21486)	9.92936e-06	2.11506e-06	1.97256e-08	8.52917e-06	8.0979e-07	7.29086e-06	0.000101954	4.0042e-06	6.79636e-05	0.0263856	0.00380862	0.182275	0.0372229	0.0155758	0.00257811	0.21402
TARA_B100001076	TARA_110	[0.22-3µm]	-1.8902	-84.6141	TARA_110_MES_0.22-3	ERS492297		SAMEA2622432	SEQ-(10L-or-15min)_W0.22-3	380	MES	10.0824	[MES] marine water layer (ENVO:01000295) within the mesopelagic zone (ENVO:00000213)	Trades Biome	[SPO] South Pacific Ocean (MRGID:1910)	[SPSG] South Pacific Subtropical Gyre Province, North and South (MRGID:21486)	5.50331e-05	4.04057e-07	0	2.47807e-06	6.10472e-08	7.54336e-07	0.000104089	8.06796e-07	7.06444e-06	#N/A	#N/A	#N/A	#N/A	0.00429583	0.00109474	0.00144
TARA_B100001107	TARA_110	[0.22-3µm]	-2.0133	-84.589	TARA_110_SRF_0.22-3	ERS492232		SAMEA2622380	SEQ-(10L-or-15min)_W0.22-3	5	SRF	23.8882	[SRF] surface water layer (ENVO:00010504)	Trades Biome	[SPO] South Pacific Ocean (MRGID:1910)	[SPSG] South Pacific Subtropical Gyre Province, North and South (MRGID:21486)	4.80594e-06	1.0476e-06	2.46643e-08	2.36198e-06	4.58786e-07	1.68448e-06	4.5428e-05	1.63115e-06	2.9599e-05	0.060982	0.0105301	0.288231	0.0903746	0.0152049	0.00207086	0.11724
TARA_B100000579	TARA_111	[0.22-3µm]	-16.9587	-100.675	TARA_111_DCM_0.22-3	ERS492357	ERR598961	SAMEA2622478	SEQ-(10L-or-15min)_W0.22-3	90	DCM	19.7833	[DCM] deep chlorophyll maximum layer (ENVO:01000326)	Trades Biome	[SPO] South Pacific Ocean (MRGID:1910)	[SPSG] South Pacific Subtropical Gyre Province, North and South (MRGID:21486)	1.23277e-05	1.97054e-06	1.3633e-07	1.66465e-05	1.82231e-06	1.39714e-05	0.000130338	4.28505e-06	8.04185e-05	0.00634536	0.00725261	0.24244	0.0194271	0.0365608	0.00501215	0.12738
TARA_B100000575	TARA_111	[0.22-3µm]	-16.9601	-100.633	TARA_111_SRF_0.22-3	ERS492321	ERR599077	SAMEA2622452	SEQ-(10L-or-15min)_W0.22-3	5	SRF	22.7818	[SRF] surface water layer (ENVO:00010504)	Trades Biome	[SPO] South Pacific Ocean (MRGID:1910)	[SPSG] South Pacific Subtropical Gyre Province, North and South (MRGID:21486)	1.40282e-05	3.23359e-06	1.35471e-07	1.28338e-05	2.12084e-06	9.85846e-06	0.000144589	5.24043e-06	7.66681e-05	0.0141371	0.00622324	0.303272	0.0304319	0.0202103	0.000364074	0.0408
TARA_B100000943	TARA_112	[0.22-3µm]	-23.2189	-129.5	TARA_112_DCM_0.22-3	ERS492449		SAMEA2622549	SEQ-(10L-or-15min)_W0.22-3	155	DCM	21.9494	[DCM] deep chlorophyll maximum layer (ENVO:01000326)	Trades Biome	[SPO] South Pacific Ocean (MRGID:1910)	[SPSG] South Pacific Subtropical Gyre Province, North and South (MRGID:21486)	6.79338e-06	1.06575e-06	6.57091e-07	3.83384e-06	6.7415e-07	2.80733e-06	5.36702e-05	0	3.41348e-05	#N/A	#N/A	#N/A	#N/A	0.0409388	0.00543246	0.06888
TARA_B100000939	TARA_112	[0.22-3µm]	-23.2811	-129.395	TARA_112_SRF_0.22-3	ERS492412		SAMEA2622522	SEQ-(10L-or-15min)_W0.22-3	5	SRF	24.2629	[SRF] surface water layer (ENVO:00010504)	Trades Biome	[SPO] South Pacific Ocean (MRGID:1910)	[SPSG] South Pacific Subtropical Gyre Province, North and South (MRGID:21486)	7.79492e-06	2.11049e-07	2.63078e-06	2.88927e-06	0	2.88092e-06	5.30741e-05	1.52018e-06	1.39484e-05	#N/A	#N/A	#N/A	#N/A	0.0161626	0.000401402	0
TARA_B100000593	TARA_113	[0.22-3µm]	-23.1108	-134.933	TARA_113_SRF_0.22-3	ERS492504		SAMEA2622593	SEQ-(10L-or-15min)_W0.22-3	5	SRF	23.7911	[SRF] surface water layer (ENVO:00010504)	Trades Biome	[SPO] South Pacific Ocean (MRGID:1910)	[SPSG] South Pacific Subtropical Gyre Province, North and South (MRGID:21486)	2.54361e-05	6.24685e-06	3.21742e-07	2.20598e-05	9.50263e-07	1.88215e-05	0.00017095	3.07412e-06	0.000105576	0.0123573	0.0280901	0.175599	0.0574587	#N/A	#N/A	0.0438
TARA_B100000700	TARA_122	[0.22-3µm]	-9.0063	-139.139	TARA_122_DCM_0.22-3	ERS492699	ERR598948	SAMEA2622690	SEQ-(10L-or-15min)_W0.22-3	115	DCM	24.6614	[DCM] deep chlorophyll maximum layer (ENVO:01000326)	Trades Biome	[SPO] South Pacific Ocean (MRGID:1910)	[SPSG] South Pacific Subtropical Gyre Province, North and South (MRGID:21486)	1.85874e-05	2.39362e-07	0	7.25306e-06	4.7244e-08	6.13754e-06	0.000118467	7.3522e-08	1.85892e-05	0.00471399	0.00474675	0.339004	0.0184503	0.0263902	0.0029012	0.11844
TARA_B100000677	TARA_122	[0.22-3µm]	-8.9729	-139.239	TARA_122_MES_0.22-3	ERS492679		SAMEA2622672	SEQ-(10L-or-15min)_W0.22-3	600	MES	7.13399	[MES] marine water layer (ENVO:01000295) within the mesopelagic zone (ENVO:00000213)	Trades Biome	[SPO] South Pacific Ocean (MRGID:1910)	[SPSG] South Pacific Subtropical Gyre Province, North and South (MRGID:21486)	1.76598e-05	3.12812e-08	0	1.24868e-06	0	5.09694e-07	9.06821e-05	2.56882e-07	1.6248e-06	#N/A	#N/A	#N/A	#N/A	0.00622829	0.000467771	-0.00144
TARA_B100001115	TARA_122	[0.22-3µm]	-8.9971	-139.196	TARA_122_SRF_0.22-3	ERS492642	ERR598992	SAMEA2622652	SEQ-(10L-or-15min)_W0.22-3	5	SRF	26.6047	[SRF] surface water layer (ENVO:00010504)	Trades Biome	[SPO] South Pacific Ocean (MRGID:1910)	[SPSG] South Pacific Subtropical Gyre Province, North and South (MRGID:21486)	1.41038e-05	3.8058e-06	5.33454e-09	1.13031e-05	1.17359e-06	9.76967e-06	0.000146125	3.06866e-06	8.16219e-05	0.0333231	0.00667911	0.310171	0.045652	0.0272723	0.000341944	0.06984
TARA_B100000686	TARA_123	[0.22-3µm]	-8.9109	-140.285	TARA_123_MIX_0.22-3	ERS492778	ERR599117|ERR598956|ERR599157|ERR598998	SAMEA2622733	SEQ-(10L-or-15min)_W0.22-3	150	MIX	21.9737	[MIX] marine epipelagic wind mixed layer (ENVO:01000061)	Trades Biome	[SPO] South Pacific Ocean (MRGID:1910)	[SPSG] South Pacific Subtropical Gyre Province, North and South (MRGID:21486)	1.68694e-05	2.95129e-07	0	4.40822e-06	0	3.64615e-06	0.000114475	5.39386e-08	2.32484e-05	#N/A	#N/A	#N/A	#N/A	0.0077302	0.000707394	-0.00582
TARA_B100000683	TARA_123	[0.22-3µm]	-8.9068	-140.283	TARA_123_SRF_0.22-3	ERS492733	ERR599160	SAMEA2622710	SEQ-(10L-or-15min)_W0.22-3	5	SRF	26.5867	[SRF] surface water layer (ENVO:00010504)	Trades Biome	[SPO] South Pacific Ocean (MRGID:1910)	[SPSG] South Pacific Subtropical Gyre Province, North and South (MRGID:21486)	1.01442e-05	1.99125e-06	0	5.3365e-06	2.8158e-07	4.52364e-06	0.000115835	1.8599e-06	6.1865e-05	0.0602234	0.0221751	0.195099	0.087593	0.0032418	0.000431502	0.0924
TARA_B100000676	TARA_124	[0.22-3µm]	-9.0714	-140.597	TARA_124_MIX_0.22-3	ERS492863	ERR599161|ERR598988|ERR599084|ERR599089	SAMEA2622796	SEQ-(10L-or-15min)_W0.22-3	120	MIX	24.814	[MIX] marine epipelagic wind mixed layer (ENVO:01000061)	Trades Biome	[SPO] South Pacific Ocean (MRGID:1910)	[SPSG] South Pacific Subtropical Gyre Province, North and South (MRGID:21486)	1.46143e-05	5.81524e-07	5.4468e-10	3.64942e-06	1.46174e-07	2.97193e-06	8.36248e-05	4.46385e-07	1.95617e-05	0.00876071	0.00197798	0.325503	0.0153017	0.00629028	0.000389468	0.02364
TARA_B100000674	TARA_124	[0.22-3µm]	-9.1504	-140.522	TARA_124_SRF_0.22-3	ERS492814	ERR599151|ERR599036|ERR599080|ERR599069	SAMEA2622759	SEQ-(10L-or-15min)_W0.22-3	5	SRF	26.5724	[SRF] surface water layer (ENVO:00010504)	Trades Biome	[SPO] South Pacific Ocean (MRGID:1910)	[SPSG] South Pacific Subtropical Gyre Province, North and South (MRGID:21486)	9.88132e-06	1.75272e-06	0	3.8929e-06	4.1821e-07	2.94114e-06	9.62985e-05	1.3876e-06	4.98739e-05	0.0352298	0.0100094	0.258489	0.0501232	0.0211377	0.000984609	0.1494
TARA_B100001123	TARA_125	[0.22-3µm]	-8.8999	-142.546	TARA_125_MIX_0.22-3	ERS492926	ERR599156	SAMEA2622837	SEQ-(10L-or-15min)_W0.22-3	140	MIX	23.6816	[MIX] marine epipelagic wind mixed layer (ENVO:01000061)	Trades Biome	[SPO] South Pacific Ocean (MRGID:1910)	[SPSG] South Pacific Subtropical Gyre Province, North and South (MRGID:21486)	2.32208e-05	3.50413e-07	0	7.07839e-06	0	5.7331e-06	0.000118927	5.85505e-08	2.32694e-05	#N/A	#N/A	#N/A	#N/A	0.00197547	1.29116e-05	-0.00327
TARA_B100001121	TARA_125	[0.22-3µm]	-8.9111	-142.557	TARA_125_SRF_0.22-3	ERS492888	ERR599114|ERR599091|ERR599066|ERR599119	SAMEA2622817	SEQ-(10L-or-15min)_W0.22-3	5	SRF	26.806	[SRF] surface water layer (ENVO:00010504)	Trades Biome	[SPO] South Pacific Ocean (MRGID:1910)	[SPSG] South Pacific Subtropical Gyre Province, North and South (MRGID:21486)	1.32181e-05	2.37489e-06	9.2267e-09	9.04774e-06	6.37429e-07	6.96265e-06	0.000125678	1.63047e-06	7.84451e-05	0.00896933	0.0113837	0.29855	0.0337016	0.0141877	0.0013645	0.09801
TARA_B100001230	TARA_127	[0.22-3µm]	-6.628	-152.461	TARA_127_DCM_0.22-3	ERS493015		SAMEA2622886	SEQ-(10L-or-15min)_W0.22-3	100	DCM	26.9607	[DCM] deep chlorophyll maximum layer (ENVO:01000326)	Trades Biome	[SPO] South Pacific Ocean (MRGID:1910)	[SPSG] South Pacific Subtropical Gyre Province, North and South (MRGID:21486)	1.41707e-05	6.75456e-07	0	4.93999e-06	1.25734e-07	4.6765e-06	7.35313e-05	5.98359e-07	2.4495e-05	0.0114614	0.00212704	0.221406	0.0169251	#N/A	#N/A	0.09978
TARA_B100001228	TARA_127	[0.22-3µm]	-6.6499	-152.424	TARA_127_SRF_0.22-3	ERS492976		SAMEA2622866	SEQ-(10L-or-15min)_W0.22-3	5	SRF	27.0677	[SRF] surface water layer (ENVO:00010504)	Trades Biome	[SPO] South Pacific Ocean (MRGID:1910)	[SPSG] South Pacific Subtropical Gyre Province, North and South (MRGID:21486)	7.34043e-06	1.62446e-06	6.3657e-09	5.77586e-06	5.85483e-07	4.91772e-06	8.4134e-05	1.27209e-06	4.86128e-05	0.0130603	0.00167933	0.0913226	0.0165852	#N/A	#N/A	0.09396
TARA_B100000611	TARA_128	[0.22-3µm]	0.0222	-153.686	TARA_128_DCM_0.22-3	ERS493102		SAMEA2622927	SEQ-(10L-or-15min)_W0.22-3	40	DCM	26.1393	[DCM] deep chlorophyll maximum layer (ENVO:01000326)	Trades Biome	[SPO] South Pacific Ocean (MRGID:1910)	[PEOD] Pacific Equatorial Divergence Province (MRGID:21489)	1.00381e-05	3.67179e-06	9.65002e-09	1.08003e-05	7.95212e-07	7.29355e-06	0.000114101	1.63084e-06	3.80989e-05	0.0124641	0.00528776	0.150668	0.0313434	0.0215928	0.000976168	0.21615
TARA_B100000603	TARA_128	[0.22-3µm]	0.0003	-153.676	TARA_128_SRF_0.22-3	ERS493048		SAMEA2622905	SEQ-(10L-or-15min)_W0.22-3	5	SRF	26.2184	[SRF] surface water layer (ENVO:00010504)	Trades Biome	[SPO] South Pacific Ocean (MRGID:1910)	[PEOD] Pacific Equatorial Divergence Province (MRGID:21489)	9.3549e-06	1.84009e-06	3.01875e-08	7.52792e-06	1.27044e-06	5.73079e-06	9.49845e-05	3.1878e-06	5.63402e-05	0.0216602	0.00744395	0.162235	0.0438868	0.0212648	0.00101862	0.1431
TARA_B100000624	TARA_129	[0.22-3µm]	6.6112	-153.054	TARA_129_DCM_0.22-3	ERS493165		SAMEA2622973	SEQ-(10L-or-15min)_W0.22-3	85	DCM	28.3084	[DCM] deep chlorophyll maximum layer (ENVO:01000326)	Trades Biome	[NPO] North Pacific Ocean (MRGID:1908)	[PNEC] North Pacific Equatorial Countercurrent Province (MRGID:21488)	7.81767e-06	4.392e-07	2.74078e-08	2.98053e-06	3.28319e-07	2.40852e-06	4.99906e-05	4.98203e-07	1.89032e-05	0.00678262	0.00311065	0.180524	0.0124783	#N/A	#N/A	0.13164
TARA_B100000622	TARA_129	[0.22-3µm]	6.671	-153.066	TARA_129_SRF_0.22-3	ERS493122		SAMEA2622947	SEQ-(10L-or-15min)_W0.22-3	5	SRF	28.2954	[SRF] surface water layer (ENVO:00010504)	Trades Biome	[NPO] North Pacific Ocean (MRGID:1908)	[PNEC] North Pacific Equatorial Countercurrent Province (MRGID:21488)	1.77513e-05	1.40456e-06	5.13171e-08	6.72174e-06	7.89836e-07	5.49387e-06	9.21702e-05	1.12673e-06	4.71017e-05	0.011085	0.00596366	0.219382	0.0214494	#N/A	#N/A	0.08916
TARA_B100000639	TARA_131	[0.22-3µm]	22.7901	-157.944	TARA_131_DCM_0.22-3	ERS493254		SAMEA2623027	SEQ-(10L-or-15min)_W0.22-3	110	DCM	22.3077	[DCM] deep chlorophyll maximum layer (ENVO:01000326)	Trades Biome	[NPO] North Pacific Ocean (MRGID:1908)	[NPTG] North Pacific Tropical Gyre Province (MRGID:21487)	1.64724e-05	9.30614e-07	5.32439e-07	3.79698e-06	2.60663e-07	3.16813e-06	5.50109e-05	5.46472e-07	1.95441e-05	0.00273156	0.00289564	0.307451	0.0136182	#N/A	#N/A	0.04584
TARA_B100000651	TARA_131	[0.22-3µm]	22.7546	-158.007	TARA_131_MES_0.22-3	ERS493286		SAMEA2623045	SEQ-(10L-or-15min)_W0.22-3	746	MES	4.66371	[MES] marine water layer (ENVO:01000295) within the mesopelagic zone (ENVO:00000213)	Trades Biome	[NPO] North Pacific Ocean (MRGID:1908)	[NPTG] North Pacific Tropical Gyre Province (MRGID:21487)	2.66412e-05	5.8135e-07	0	2.31698e-06	1.4991e-07	9.15838e-07	7.74363e-05	6.1251e-07	3.89505e-06	#N/A	#N/A	#N/A	#N/A	#N/A	#N/A	-0.0018
TARA_B100000637	TARA_131	[0.22-3µm]	22.7598	-157.957	TARA_131_SRF_0.22-3	ERS493213		SAMEA2623007	SEQ-(10L-or-15min)_W0.22-3	5	SRF	26.2753	[SRF] surface water layer (ENVO:00010504)	Trades Biome	[NPO] North Pacific Ocean (MRGID:1908)	[NPTG] North Pacific Tropical Gyre Province (MRGID:21487)	5.51514e-06	1.44579e-06	2.08407e-06	8.76182e-06	1.06241e-06	7.47006e-06	0.000109545	1.21475e-06	4.95141e-05	0.0027671	0.0184684	0.440212	0.027915	#N/A	#N/A	0
TARA_B100000660	TARA_132	[0.22-3µm]	31.5168	-159.046	TARA_132_DCM_0.22-3	ERS493344		SAMEA2623083	SEQ-(10L-or-15min)_W0.22-3	115	DCM	15.3211	[DCM] deep chlorophyll maximum layer (ENVO:01000326)	Westerlies Biome	[NPO] North Pacific Ocean (MRGID:1908)	[NPST] North Pacific Subtropical and Polar Front Provinces (MRGID:21484)	1.06874e-05	1.64479e-06	3.11651e-07	8.05044e-06	3.32177e-07	6.44944e-06	6.6018e-05	5.50271e-07	3.64935e-05	0.00531746	0.00758042	0.257346	0.032118	0.0236239	0.00331693	0.07992
TARA_B100001242	TARA_132	[0.22-3µm]	31.528	-159.022	TARA_132_MES_0.22-3	ERS493375		SAMEA2623101	SEQ-(10L-or-15min)_W0.22-3	550	MES	6.63439	[MES] marine water layer (ENVO:01000295) within the mesopelagic zone (ENVO:00000213)	Westerlies Biome	[NPO] North Pacific Ocean (MRGID:1908)	[NPST] North Pacific Subtropical and Polar Front Provinces (MRGID:21484)	2.46617e-05	6.61914e-07	0	2.50858e-06	4.16569e-09	1.15787e-06	6.77657e-05	1.94313e-09	6.05732e-06	#N/A	#N/A	#N/A	#N/A	0.000432098	8.30958e-06	-0.0024
TARA_B100000658	TARA_132	[0.22-3µm]	31.5213	-158.996	TARA_132_SRF_0.22-3	ERS493304		SAMEA2623063	SEQ-(10L-or-15min)_W0.22-3	5	SRF	25.1646	[SRF] surface water layer (ENVO:00010504)	Westerlies Biome	[NPO] North Pacific Ocean (MRGID:1908)	[NPST] North Pacific Subtropical and Polar Front Provinces (MRGID:21484)	6.18553e-06	1.8042e-06	1.89806e-06	6.1813e-06	1.1097e-07	5.5568e-06	7.39336e-05	1.98865e-07	3.55622e-05	0.00500924	0.0105748	0.314622	0.030955	0.0112232	0.000139246	-0.00288
TARA_B100001090	TARA_133	[0.22-3µm]	35.4002	-127.75	TARA_133_DCM_0.22-3	ERS493435		SAMEA2623139	SEQ-(10L-or-15min)_W0.22-3	45	DCM	13.8745	[DCM] deep chlorophyll maximum layer (ENVO:01000326)	Westerlies Biome	[NPO] North Pacific Ocean (MRGID:1908)	[NPST] North Pacific Subtropical and Polar Front Provinces (MRGID:21484)	1.33024e-05	2.7057e-06	9.74226e-08	8.93797e-06	2.7126e-06	4.28414e-06	9.82471e-05	7.59289e-06	4.74893e-05	0.00793292	0.0126985	0.237678	0.0285685	0.00989227	0.0034814	0.37077
TARA_B100001089	TARA_133	[0.22-3µm]	35.3671	-127.742	TARA_133_SRF_0.22-3	ERS493393		SAMEA2623119	SEQ-(10L-or-15min)_W0.22-3	5	SRF	19.248	[SRF] surface water layer (ENVO:00010504)	Westerlies Biome	[NPO] North Pacific Ocean (MRGID:1908)	[NPST] North Pacific Subtropical and Polar Front Provinces (MRGID:21484)	1.8974e-05	4.99214e-06	6.13289e-07	1.2106e-05	2.77289e-06	8.38582e-06	0.000174737	8.53406e-06	8.62506e-05	0.00217855	0.0193619	0.291301	0.0547332	0.015735	0.00223543	0.03084
TARA_B100001261	TARA_134	[0.22-3µm]	32.7526	-122.001	TARA_134_SRF_0.22-3	ERS493484		SAMEA2623177	SEQ-(10L-or-15min)_W0.22-3	5	SRF	17.4624	[SRF] surface water layer (ENVO:00010504)	Coastal Biome	[NPO] North Pacific Ocean (MRGID:1908)	[OCAL] Offshore California Current (MRGID:21493)	1.1205e-05	1.7364e-06	8.60981e-08	8.63815e-06	1.58751e-06	4.98598e-06	0.000116099	3.41858e-06	4.96743e-05	0.0147386	0.015791	0.301698	0.0525249	#N/A	#N/A	0.16416
TARA_B100001263	TARA_135	[0.22-3µm]	32.931	-121.865	TARA_135_DCM_0.22-3	ERS493548		SAMEA2623219	SEQ-(10L-or-15min)_W0.22-3	30	DCM	16.2703	[DCM] deep chlorophyll maximum layer (ENVO:01000326)	Coastal Biome	[NPO] North Pacific Ocean (MRGID:1908)	[OCAL] Offshore California Current (MRGID:21493)	1.70567e-05	6.49777e-06	1.40543e-07	1.44692e-05	5.83872e-06	5.39314e-06	0.000177625	1.22392e-05	0.000118553	0.013584	0.00919157	0.471016	0.040708	#N/A	#N/A	0.19488
TARA_B100001275	TARA_135	[0.22-3µm]	32.9986	-121.77	TARA_135_SRF_0.22-3	ERS493510		SAMEA2623197	SEQ-(10L-or-15min)_W0.22-3	5	SRF	17.4624	[SRF] surface water layer (ENVO:00010504)	Coastal Biome	[NPO] North Pacific Ocean (MRGID:1908)	[OCAL] Offshore California Current (MRGID:21493)	1.61698e-05	3.23146e-06	1.64687e-07	1.05616e-05	2.37265e-06	5.34476e-06	0.000122172	6.46919e-06	5.31962e-05	0.00894477	0.00698342	0.239659	0.0371575	#N/A	#N/A	0.16416
TARA_B100001977	TARA_136	[0.22-3µm]	17.0854	-118.891	TARA_136_SRF_0.22-3	ERS493603		SAMEA2623257	SEQ-(10L-or-15min)_W0.22-3	5	SRF	24.6123	[SRF] surface water layer (ENVO:00010504)	Trades Biome	[NPO] North Pacific Ocean (MRGID:1908)	[NPTG] North Pacific Tropical Gyre Province (MRGID:21487)	8.16577e-06	1.32201e-06	2.21006e-07	4.10651e-06	3.97098e-07	3.25675e-06	7.55656e-05	1.75622e-06	4.23906e-05	0.00600232	0.00899539	0.145421	0.0344056	#N/A	#N/A	0.0717
TARA_B100001964	TARA_137	[0.22-3µm]	14.2075	-116.647	TARA_137_DCM_0.22-3	ERS493670	ERR598987|ERR599070|ERR599147|ERR599099	SAMEA2623295	SEQ-(10L-or-15min)_W0.22-3	40	DCM	20.5857	[DCM] deep chlorophyll maximum layer (ENVO:01000326)	Trades Biome	[NPO] North Pacific Ocean (MRGID:1908)	[PNEC] North Pacific Equatorial Countercurrent Province (MRGID:21488)	9.16605e-06	3.89629e-07	4.39793e-08	2.77346e-06	1.03802e-07	2.13145e-06	0.000153324	1.06951e-06	2.06766e-05	0.00156152	0.00182672	0.118055	0.0179113	0.0080386	0.000582639	0.33414
TARA_B100001972	TARA_137	[0.22-3µm]	14.2025	-116.643	TARA_137_MES_0.22-3	ERS493706		SAMEA2623315	SEQ-(10L-or-15min)_W0.22-3	375	MES	8.88713	[MES] marine water layer (ENVO:01000295) within the mesopelagic zone (ENVO:00000213)	Trades Biome	[NPO] North Pacific Ocean (MRGID:1908)	[PNEC] North Pacific Equatorial Countercurrent Province (MRGID:21488)	8.18908e-06	0	0	4.2833e-07	0	3.44382e-09	8.15216e-05	0	3.21967e-06	#N/A	#N/A	#N/A	#N/A	0.00105745	1.74785e-05	0
TARA_B100001287	TARA_137	[0.22-3µm]	14.2035	-116.626	TARA_137_SRF_0.22-3	ERS493636	ERR598989	SAMEA2623275	SEQ-(10L-or-15min)_W0.22-3	5	SRF	26.4786	[SRF] surface water layer (ENVO:00010504)	Trades Biome	[NPO] North Pacific Ocean (MRGID:1908)	[PNEC] North Pacific Equatorial Countercurrent Province (MRGID:21488)	1.09097e-05	1.86941e-06	1.34698e-07	6.53832e-06	4.50647e-07	5.26629e-06	0.000116716	1.95763e-06	7.60989e-05	0.0101902	0.0098878	0.240641	0.0374504	0.0173474	0.00183265	0.1386
TARA_B100001996	TARA_138	[0.22-3µm]	6.3378	-102.954	TARA_138_DCM_0.22-3	ERS493788	ERR599087	SAMEA2623370	SEQ-(10L-or-15min)_W0.22-3	60	DCM	17.292	[DCM] deep chlorophyll maximum layer (ENVO:01000326)	Trades Biome	[NPO] North Pacific Ocean (MRGID:1908)	[PNEC] North Pacific Equatorial Countercurrent Province (MRGID:21488)	8.9316e-06	2.19966e-06	4.02324e-08	6.68678e-06	2.76601e-07	5.01078e-06	8.38921e-05	7.70224e-07	3.44151e-05	0.00361447	0.00350465	0.191385	0.0235935	0.0265427	0.0027172	0.13926
TARA_B100002004	TARA_138	[0.22-3µm]	6.3559	-103.06	TARA_138_MES_0.22-3	ERS493823		SAMEA2623391	SEQ-(10L-or-15min)_W0.22-3	450	MES	8.14989	[MES] marine water layer (ENVO:01000295) within the mesopelagic zone (ENVO:00000213)	Trades Biome	[NPO] North Pacific Ocean (MRGID:1908)	[PNEC] North Pacific Equatorial Countercurrent Province (MRGID:21488)	8.3256e-06	3.64283e-07	4.02021e-07	2.24601e-07	0	2.57716e-08	7.16083e-05	6.11458e-08	2.79472e-06	#N/A	#N/A	#N/A	#N/A	0.000708289	1.0416e-05	0
TARA_B100001989	TARA_138	[0.22-3µm]	6.3332	-102.943	TARA_138_SRF_0.22-3	ERS493752	ERR599030	SAMEA2623350	SEQ-(10L-or-15min)_W0.22-3	5	SRF	26.6055	[SRF] surface water layer (ENVO:00010504)	Trades Biome	[NPO] North Pacific Ocean (MRGID:1908)	[PNEC] North Pacific Equatorial Countercurrent Province (MRGID:21488)	7.38593e-06	1.2547e-06	2.9345e-07	3.60747e-06	1.02268e-07	3.15467e-06	9.57408e-05	6.18672e-07	3.39374e-05	0.00313801	0.00998502	0.249341	0.0249899	0.0124827	0.000402379	0.00588
TARA_B100002010	TARA_139	[0.22-3µm]	6.4998	-94.9527	TARA_139_SRF_0.22-3	ERS493842		SAMEA2623408	SEQ-(10L-or-15min)_W0.22-3	5	SRF	26.3966	[SRF] surface water layer (ENVO:00010504)	Trades Biome	[NPO] North Pacific Ocean (MRGID:1908)	[PNEC] North Pacific Equatorial Countercurrent Province (MRGID:21488)	1.28519e-05	2.42797e-06	0	6.11812e-06	1.19445e-06	3.90491e-06	0.000144718	4.74326e-06	8.7437e-05	0.0149333	0.00608044	0.276527	0.0306045	#N/A	#N/A	0.248
TARA_B100002017	TARA_140	[0.22-3µm]	7.4122	-79.3017	TARA_140_SRF_0.22-3	ERS493881		SAMEA2623430	SEQ-(10L-or-15min)_W0.22-3	5	SRF	26.5557	[SRF] surface water layer (ENVO:00010504)	Coastal Biome	[NPO] North Pacific Ocean (MRGID:1908)	[CAMR] Central American Coastal Province (MRGID:21494)	1.93898e-05	3.98217e-06	0	4.87744e-06	3.85029e-07	2.10154e-06	7.49126e-05	9.95159e-07	1.98583e-05	0.0873757	0.00976868	0.250981	0.114641	0.00501229	0.00133315	0.0186
TARA_B100001937	TARA_141	[0.22-3µm]	9.8481	-80.0454	TARA_141_SRF_0.22-3	ERS493918		SAMEA2623450	SEQ-(10L-or-15min)_W0.22-3	5	SRF	27.1673	[SRF] surface water layer (ENVO:00010504)	Coastal Biome	[NAO] North Atlantic Ocean (MRGID:1912)	[GUIA] Guianas Coastal Province (MRGID:21463)	1.80817e-05	5.80825e-06	1.07395e-07	1.07661e-05	1.24636e-06	6.19581e-06	0.000109191	2.25665e-06	2.74301e-05	0.0507511	0.0211448	0.214708	0.0716285	0.00508428	0.00573611	0.0183
TARA_B100002056	TARA_142	[0.22-3µm]	25.6168	-88.4532	TARA_142_DCM_0.22-3	ERS493985		SAMEA2623492	SEQ-(10L-or-15min)_W0.22-3	125	DCM	24.9616	[DCM] deep chlorophyll maximum layer (ENVO:01000326)	Coastal Biome	[NAO] North Atlantic Ocean (MRGID:1912)	[CARB] Caribbean Province (MRGID:21466)	9.33592e-06	1.97813e-06	2.1234e-07	5.28955e-06	7.09017e-07	4.20679e-06	6.27557e-05	1.01007e-06	2.69656e-05	#N/A	#N/A	#N/A	#N/A	0.00804324	0.00155708	0.04617
TARA_B100002046	TARA_142	[0.22-3µm]	25.6236	-88.45	TARA_142_MES_0.22-3	ERS494009		SAMEA2623516	SEQ-(10L-or-15min)_W0.22-3	640	MES	9.73508	[MES] marine water layer (ENVO:01000295) within the mesopelagic zone (ENVO:00000213)	Coastal Biome	[NAO] North Atlantic Ocean (MRGID:1912)	[CARB] Caribbean Province (MRGID:21466)	2.34343e-05	1.56524e-06	0	1.69336e-06	1.12382e-07	7.62247e-07	8.40106e-05	3.82926e-06	4.6411e-06	#N/A	#N/A	#N/A	#N/A	0.000356627	1.78314e-05	-0.0009
TARA_B100002054	TARA_142	[0.22-3µm]	25.5264	-88.394	TARA_142_SRF_0.22-3	ERS493941		SAMEA2623466	SEQ-(10L-or-15min)_W0.22-3	5	SRF	24.9846	[SRF] surface water layer (ENVO:00010504)	Coastal Biome	[NAO] North Atlantic Ocean (MRGID:1912)	[CARB] Caribbean Province (MRGID:21466)	9.13636e-06	1.49049e-06	2.14893e-07	4.53119e-06	2.06263e-07	4.02052e-06	6.52053e-05	6.32408e-07	2.76289e-05	0.011232	0.00849386	0.284927	0.0313714	0.00795444	0.00181868	0.05556
TARA_B100001217	TARA_143	[0.22-3µm]	29.851	-79.7064	TARA_143_DCM_0.22-3	ERS494075		SAMEA2623552	SEQ-(10L-or-15min)_W0.22-3	40	DCM	24.8285	[DCM] deep chlorophyll maximum layer (ENVO:01000326)	Coastal Biome	[NAO] North Atlantic Ocean (MRGID:1912)	[CHSB] Cheasapeake Bay Province	1.06623e-05	1.22588e-06	2.19421e-07	6.6124e-06	2.95088e-07	5.92157e-06	7.82096e-05	9.17887e-07	3.46515e-05	0.00258191	0.00386432	0.103894	0.0173253	#N/A	#N/A	0.04314
TARA_B100001215	TARA_143	[0.22-3µm]	29.6394	-79.5395	TARA_143_SRF_0.22-3	ERS494025		SAMEA2623532	SEQ-(10L-or-15min)_W0.22-3	5	SRF	24.8122	[SRF] surface water layer (ENVO:00010504)	Coastal Biome	[NAO] North Atlantic Ocean (MRGID:1912)	[CHSB] Cheasapeake Bay Province	1.42462e-05	3.8206e-06	9.72122e-07	1.73292e-05	1.25976e-06	1.5986e-05	0.0001234	1.57209e-06	5.69766e-05	0.00625012	0.00671787	0.171253	0.0209413	#N/A	#N/A	0.036
TARA_B100001196	TARA_144	[0.22-3µm]	36.3698	-72.9669	TARA_144_SRF_0.22-3	ERS494118		SAMEA2623590	SEQ-(10L-or-15min)_W0.22-3	5	SRF	22.9393	[SRF] surface water layer (ENVO:00010504)	Coastal Biome	[NAO] North Atlantic Ocean (MRGID:1912)	[CHSB] Cheasapeake Bay Province	5.55558e-06	3.65622e-06	1.15825e-08	2.15489e-07	3.25004e-08	1.82988e-07	4.37558e-05	1.65355e-06	1.2277e-05	0.0107328	0.0107262	0.229822	0.0385334	#N/A	#N/A	0.06012
TARA_B100001139	TARA_145	[0.22-3µm]	39.2392	-70.0343	TARA_145_MES_0.22-3	ERS494215		SAMEA2623656	SEQ-(10L-or-15min)_W0.22-3	590	MES	5.00417	[MES] marine water layer (ENVO:01000295) within the mesopelagic zone (ENVO:00000213)	Westerlies Biome	[NAO] North Atlantic Ocean (MRGID:1912)	[GFST] Gulf Stream Province (MRGID:21454)	2.73287e-05	1.71123e-06	0	1.0737e-06	0	7.65863e-08	4.08985e-05	2.78195e-06	0	#N/A	#N/A	#N/A	#N/A	0.000339531	9.1765e-06	-0.0072
TARA_B100001135	TARA_145	[0.22-3µm]	39.2305	-70.0377	TARA_145_SRF_0.22-3	ERS494173		SAMEA2623630	SEQ-(10L-or-15min)_W0.22-3	5	SRF	13.9937	[SRF] surface water layer (ENVO:00010504)	Westerlies Biome	[NAO] North Atlantic Ocean (MRGID:1912)	[GFST] Gulf Stream Province (MRGID:21454)	1.23611e-05	2.5165e-06	1.42141e-06	1.16908e-05	7.006e-07	1.04075e-05	0.000138118	1.01581e-06	8.26138e-05	0.0586102	0.0111536	0.357665	0.090417	0.00123395	0.000228509	0.13044
TARA_B100001158	TARA_147	[0.22-3µm]	33.061	-66.5435	TARA_147_SRF_0.22-3	ERS494296		SAMEA2623715	SEQ-(10L-or-15min)_W0.22-3	5	SRF	20.1507	[SRF] surface water layer (ENVO:00010504)	Westerlies Biome	[NAO] North Atlantic Ocean (MRGID:1912)	[NAST-W] North Atlantic Subtropical Gyral Province (MRGID:21455)	7.86368e-06	1.17065e-06	5.58781e-07	3.68434e-06	2.24205e-07	3.01163e-06	7.39924e-05	1.70849e-07	3.27603e-05	0.00427345	0.012793	0.241312	0.0233506	#N/A	#N/A	0.0512
TARA_B100001750	TARA_148b	[0.22-3µm]	34.1504	-56.9684	TARA_148b_MES_0.22-3	ERS494374	ERR598958	SAMEA2623756	SEQ-(10L-or-15min)_W0.22-3	250	MES	18.1292	[MES] marine water layer (ENVO:01000295) within the mesopelagic zone (ENVO:00000213)	Westerlies Biome	[NAO] North Atlantic Ocean (MRGID:1912)	[NAST-W] North Atlantic Subtropical Gyral Province (MRGID:21455)	2.29563e-05	5.50302e-07	1.85098e-07	2.64472e-06	3.66825e-08	2.14094e-06	8.24636e-05	6.7884e-07	1.78588e-05	#N/A	#N/A	#N/A	#N/A	0.00137559	2.10013e-05	-0.0063
TARA_B100001742	TARA_148	[0.22-3µm]	31.6948	-64.2489	TARA_148_SRF_0.22-3	ERS494333		SAMEA2623735	SEQ-(10L-or-15min)_W0.22-3	5	SRF	20.4812	[SRF] surface water layer (ENVO:00010504)	Westerlies Biome	[NAO] North Atlantic Ocean (MRGID:1912)	[NAST-W] North Atlantic Subtropical Gyral Province (MRGID:21455)	1.23793e-05	2.79198e-06	1.18767e-06	8.58505e-06	6.1992e-07	6.81325e-06	0.000110926	8.6654e-07	6.71373e-05	0.00227725	0.00665422	0.0960781	0.0130592	0.00599262	0.00172783	0.04404
TARA_B100001765	TARA_149	[0.22-3µm]	34.0771	-49.8233	TARA_149_MES_0.22-3	ERS494431	ERR598964	SAMEA2623794	SEQ-(10L-or-15min)_W0.22-3	740	MES	10.4963	[MES] marine water layer (ENVO:01000295) within the mesopelagic zone (ENVO:00000213)	Westerlies Biome	[NAO] North Atlantic Ocean (MRGID:1912)	[NAST-W] North Atlantic Subtropical Gyral Province (MRGID:21455)	3.27368e-05	5.76613e-07	0	1.54502e-06	4.98437e-09	4.04273e-07	7.76217e-05	2.02213e-06	6.85228e-06	#N/A	#N/A	#N/A	#N/A	0.000532832	9.03106e-06	0.0009
TARA_B100001758	TARA_149	[0.22-3µm]	34.1132	-49.9181	TARA_149_SRF_0.22-3	ERS494394	ERR598963	SAMEA2623774	SEQ-(10L-or-15min)_W0.22-3	5	SRF	18.8255	[SRF] surface water layer (ENVO:00010504)	Westerlies Biome	[NAO] North Atlantic Ocean (MRGID:1912)	[NAST-W] North Atlantic Subtropical Gyral Province (MRGID:21455)	1.24359e-05	1.68914e-06	9.87765e-07	1.24382e-05	5.36598e-07	1.09153e-05	0.000112324	1.76067e-06	7.21153e-05	0.0157811	0.0134062	0.230851	0.036977	0.0045414	0.00115745	0.08145
TARA_B100001776	TARA_150	[0.22-3µm]	35.8427	-37.1526	TARA_150_DCM_0.22-3	ERS494492		SAMEA2623830	SEQ-(10L-or-15min)_W0.22-3	40	DCM	17.5856	[DCM] deep chlorophyll maximum layer (ENVO:01000326)	Westerlies Biome	[NAO] North Atlantic Ocean (MRGID:1912)	[NAST-W] North Atlantic Subtropical Gyral Province (MRGID:21455)	9.34663e-06	1.86606e-06	1.2972e-06	7.682e-06	7.04242e-07	6.37138e-06	8.94717e-05	2.35809e-06	4.71721e-05	0.0121735	0.014766	0.216359	0.0351064	0.0180584	0.00130143	0.1418
TARA_B100001770	TARA_150	[0.22-3µm]	35.9346	-37.3032	TARA_150_SRF_0.22-3	ERS494446		SAMEA2623809	SEQ-(10L-or-15min)_W0.22-3	5	SRF	17.6271	[SRF] surface water layer (ENVO:00010504)	Westerlies Biome	[NAO] North Atlantic Ocean (MRGID:1912)	[NAST-W] North Atlantic Subtropical Gyral Province (MRGID:21455)	1.34893e-05	2.60713e-06	9.40649e-07	1.04384e-05	6.15895e-07	9.24616e-06	0.000124611	1.95661e-06	5.72341e-05	0.0141738	0.0186359	0.251042	0.0504561	0.0198324	0.00148482	0.0782
TARA_B100001557	TARA_151	[0.22-3µm]	36.1811	-28.9373	TARA_151_DCM_0.22-3	ERS494563		SAMEA2623872	SEQ-(10L-or-15min)_W0.22-3	80	DCM	16.747	[DCM] deep chlorophyll maximum layer (ENVO:01000326)	Westerlies Biome	[NAO] North Atlantic Ocean (MRGID:1912)	[NAST-E] North Atlantic Subtropical Gyral Province (MRGID:21467)	1.43403e-05	1.16454e-06	9.93553e-07	8.76814e-06	3.53402e-07	6.91137e-06	9.33523e-05	1.70774e-06	5.46728e-05	0.00862184	0.0123999	0.349463	0.0261274	0.00608331	0.000426574	0.08652
TARA_B100001565	TARA_151	[0.22-3µm]	36.1715	-29.023	TARA_151_SRF_0.22-3	ERS494519	ERR1328127|ERR1328126	SAMEA2623851	SEQ-(10L-or-15min)_W0.22-3	5	SRF	17.303	[SRF] surface water layer (ENVO:00010504)	Westerlies Biome	[NAO] North Atlantic Ocean (MRGID:1912)	[NAST-E] North Atlantic Subtropical Gyral Province (MRGID:21467)	1.39128e-05	2.01464e-06	2.0926e-06	1.35022e-05	8.58759e-07	1.14959e-05	0.000127762	2.40109e-06	8.07525e-05	0.00389752	0.0155087	0.211223	0.0210217	0.014192	0.00033326	0.0132
TARA_B100002031	TARA_152	[0.22-3µm]	43.7899	-16.9692	TARA_152_MIX_0.22-3	ERS494643		SAMEA2623931	SEQ-(10L-or-15min)_W0.22-3	25	MIX	14.2913	[MIX] marine epipelagic wind mixed layer (ENVO:01000061)	Westerlies Biome	[NAO] North Atlantic Ocean (MRGID:1912)	[NAST-E] North Atlantic Subtropical Gyral Province (MRGID:21467)	1.15568e-05	1.92769e-06	2.60894e-06	1.10043e-05	1.34826e-06	8.89484e-06	0.000122937	4.60726e-06	7.63977e-05	0.00421951	0.00890217	0.200268	0.0229198	0.00906254	0.00193527	0.09816
TARA_B100001297	TARA_152	[0.22-3µm]	43.6792	-16.8344	TARA_152_SRF_0.22-3	ERS494583		SAMEA2623890	SEQ-(10L-or-15min)_W0.22-3	5	SRF	14.3168	[SRF] surface water layer (ENVO:00010504)	Westerlies Biome	[NAO] North Atlantic Ocean (MRGID:1912)	[NAST-E] North Atlantic Subtropical Gyral Province (MRGID:21467)	1.54853e-05	3.31439e-06	2.9571e-06	1.39493e-05	2.05353e-06	1.00785e-05	0.000158859	5.44558e-06	9.54557e-05	0.00310035	0.012211	0.182337	0.0278965	0.012961	0.00194684	0.12096
TARA_B100002033	TARA_153	[0.22-3µm]	44.0342	-16.5455	TARA_153_MIX_0.22-3	ERS494732		SAMEA2624000	SEQ-(10L-or-15min)_W0.22-3	100	MIX	13.4106	[MIX] marine epipelagic wind mixed layer (ENVO:01000061)	Westerlies Biome	[NAO] North Atlantic Ocean (MRGID:1912)	[NAST-E] North Atlantic Subtropical Gyral Province (MRGID:21467)	1.26874e-05	1.50302e-06	1.34295e-06	6.64697e-06	1.01462e-06	4.64787e-06	8.43747e-05	5.24419e-06	3.60876e-05	0.00583905	0.0144624	0.272782	0.0383997	#N/A	#N/A	0.0132
TARA_B110001437	TARA_155	[0.22-3µm]	54.5451	-16.7943	TARA_155_DCM_0.22-3	ERS1307957		SAMEA4396508	SEQ-(10L-or-15min)_W0.22-3	40	DCM	10.7902	[DCM] deep chlorophyll maximum layer (ENVO:01000326)	Westerlies Biome	[NAO] North Atlantic Ocean (MRGID:1912)	[NADR] North Atlantic Drift Province (MRGID:21453)	3.09304e-05	5.68835e-06	1.16275e-07	2.8169e-05	4.98627e-06	6.65058e-06	0.000162922	1.72989e-05	6.59151e-05	0.0148863	0.0097363	0.13925	0.0212459	0.000282046	3.13385e-05	1.22367
TARA_B110001435	TARA_155	[0.22-3µm]	54.5305	-16.9377	TARA_155_SRF_0.22-3	ERS1307884		SAMEA4396435	SEQ-(10L-or-15min)_W0.22-3	5	SRF	11.0955	[SRF] surface water layer (ENVO:00010504)	Westerlies Biome	[NAO] North Atlantic Ocean (MRGID:1912)	[NADR] North Atlantic Drift Province (MRGID:21453)	4.07128e-05	5.91941e-06	1.06044e-07	3.55517e-05	5.53542e-06	9.77079e-06	0.000233771	2.41782e-05	6.98604e-05	0.0371746	0.0146989	0.159761	0.0456372	0.000330018	9.2098e-05	0.83187
TARA_B110001446	TARA_158	[0.22-3µm]	67.161	0.3964	TARA_158_DCM_0.22-3	ERS1308431		SAMEA4396982	SEQ-(10L-or-15min)_W0.22-3	25	DCM	6.73489	[DCM] deep chlorophyll maximum layer (ENVO:01000326)	Polar Biome	[AO] Arctic Ocean (MRGID:1906)	[ARCT] Atlantic Arctic Province (MRGID:21451)	3.03163e-05	8.89619e-07	0	1.22108e-05	6.31189e-07	6.99877e-06	0.000149272	4.01114e-06	7.73125e-05	0.0678327	0.0797185	0.0385863	0.0771122	2.64368e-05	1.32184e-05	1.16464
TARA_B110001444	TARA_158	[0.22-3µm]	67.141	0.2355	TARA_158_SRF_0.22-3	ERS1308384		SAMEA4396935	SEQ-(10L-or-15min)_W0.22-3	5	SRF	8.47447	[SRF] surface water layer (ENVO:00010504)	Polar Biome	[AO] Arctic Ocean (MRGID:1906)	[ARCT] Atlantic Arctic Province (MRGID:21451)	4.24073e-05	5.89226e-06	0	1.38117e-05	6.14199e-06	3.08373e-06	0.000224429	3.29208e-05	6.58017e-05	0.0414821	0.132786	0.0530842	0.0631039	8.89118e-06	5.33471e-05	2.3802
TARA_B110000200	TARA_163	[0.22-3µm]	76.1246	1.3648	TARA_163_MES_0.22-3	ERS1308534		SAMEA4397085	SEQ-(10L-or-15min)_W0.22-3	499	MES	0.099535	[MES] marine water layer (ENVO:01000295) within the mesopelagic zone (ENVO:00000213)	Polar Biome	[AO] Arctic Ocean (MRGID:1906)	[BPLR] Boreal Polar Province (MRGID:21450)	2.63725e-05	1.28539e-06	0	8.47327e-06	3.46719e-07	1.48145e-06	0.000101529	2.1448e-06	1.40561e-05	0.0448451	0.00797027	0.341287	0.0530265	7.37288e-05	#N/A	-0.0102
TARA_B110001467	TARA_163	[0.22-3µm]	76.1825	1.3918	TARA_163_SRF_0.22-3	ERS1308494		SAMEA4397045	SEQ-(10L-or-15min)_W0.22-3	5	SRF	1.89961	[SRF] surface water layer (ENVO:00010504)	Polar Biome	[AO] Arctic Ocean (MRGID:1906)	[BPLR] Boreal Polar Province (MRGID:21450)	2.40832e-05	1.90787e-06	0	1.10937e-05	5.99854e-07	9.28123e-08	0.000150849	4.60783e-06	4.94483e-06	0.0417831	0.0926869	0.226409	0.0673951	9.07157e-06	4.53579e-06	12.7418
TARA_B110000044	TARA_168	[0.22-3µm]	72.5432	44.102	TARA_168_DCM_0.22-3	ERS1308617		SAMEA4397168	SEQ-(10L-or-15min)_W0.22-3	40	DCM	3.82455	[DCM] deep chlorophyll maximum layer (ENVO:01000326)	Polar Biome	[AO] Arctic Ocean (MRGID:1906)	[BPLR] Boreal Polar Province (MRGID:21450)	3.31761e-05	1.40097e-05	0	1.96846e-05	8.44504e-06	1.41816e-06	0.000206583	1.13421e-05	5.70782e-05	0.0429892	0.0569031	0.465933	0.0734058	7.28497e-06	2.18549e-05	2.19375
TARA_B110000035	TARA_168	[0.22-3µm]	72.5199	44.0552	TARA_168_MIX_0.22-3	ERS1308658		SAMEA4397209	SEQ-(10L-or-15min)_W0.22-3	10-100	MIX	3.1072	[MIX] marine epipelagic wind mixed layer (ENVO:01000061)	Polar Biome	[AO] Arctic Ocean (MRGID:1906)	[BPLR] Boreal Polar Province (MRGID:21450)	2.31581e-05	8.68834e-06	0	1.1408e-05	5.90597e-06	3.06742e-06	0.000233135	9.39603e-06	0.000129888	0.0139739	0.038022	0.47612	0.0815193	7.34831e-05	#N/A	0.27075
TARA_B110000023	TARA_168	[0.22-3µm]	72.5128	44.0775	TARA_168_SRF_0.22-3	ERS1308561		SAMEA4397112	SEQ-(10L-or-15min)_W0.22-3	5	SRF	7.48766	[SRF] surface water layer (ENVO:00010504)	Polar Biome	[AO] Arctic Ocean (MRGID:1906)	[BPLR] Boreal Polar Province (MRGID:21450)	9.19984e-06	1.9637e-06	0	6.86753e-06	1.23258e-06	4.9446e-06	0.000235874	6.26163e-06	0.000170447	0.0156479	0.0343998	0.502642	0.0891252	3.31024e-05	8.27561e-06	0.2964
TARA_B110000085	TARA_173	[0.22-3µm]	78.9354	79.0604	TARA_173_DCM_0.22-3	ERS1308738		SAMEA4397289	SEQ-(10L-or-15min)_W0.22-3	35	DCM	-1.29785	[DCM] deep chlorophyll maximum layer (ENVO:01000326)	Polar Biome	[AO] Arctic Ocean (MRGID:1906)	[BPLR] Boreal Polar Province (MRGID:21450)	8.58988e-05	1.25998e-05	0	6.71073e-05	3.90567e-06	6.00056e-07	0.000422684	1.4005e-05	1.86819e-05	0.542283	0.00866272	0.100784	0.553924	7.2982e-06	#N/A	5.95725
TARA_B110000083	TARA_173	[0.22-3µm]	78.9564	79.4201	TARA_173_SRF_0.22-3	ERS1308698		SAMEA4397249	SEQ-(10L-or-15min)_W0.22-3	5	SRF	-0.160312	[SRF] surface water layer (ENVO:00010504)	Polar Biome	[AO] Arctic Ocean (MRGID:1906)	[BPLR] Boreal Polar Province (MRGID:21450)	5.92285e-05	2.6153e-05	0	9.23673e-05	1.48746e-05	2.87071e-07	0.000340582	3.23913e-05	2.70747e-05	0.029347	0.00241207	0.49064	0.112176	1.41764e-05	#N/A	0.0441
TARA_B110000122	TARA_175	[0.22-3µm]	79.3349	66.2954	TARA_175_MIX_0.22-3	ERS1308852		SAMEA4397403	SEQ-(10L-or-15min)_W0.22-3	10-100	MIX	1.02571	[MIX] marine epipelagic wind mixed layer (ENVO:01000061)	Polar Biome	[AO] Arctic Ocean (MRGID:1906)	[BPLR] Boreal Polar Province (MRGID:21450)	2.3796e-05	6.3205e-06	0	1.16669e-05	3.95656e-06	1.18797e-06	0.000138793	7.12797e-06	3.61663e-05	0.374057	0.0148609	0.225713	0.40162	2.73142e-05	#N/A	0.59478
TARA_B110000110	TARA_175	[0.22-3µm]	79.2233	66.3435	TARA_175_SRF_0.22-3	ERS1308773		SAMEA4397324	SEQ-(10L-or-15min)_W0.22-3	5	SRF	1.3657	[SRF] surface water layer (ENVO:00010504)	Polar Biome	[AO] Arctic Ocean (MRGID:1906)	[BPLR] Boreal Polar Province (MRGID:21450)	5.22785e-05	9.76178e-06	0	3.31654e-05	5.616e-06	6.87399e-07	0.000253245	1.81162e-05	2.69451e-05	0.474129	0.0228864	0.146459	0.505119	6.72296e-06	6.72296e-06	1.455
TARA_B110000112	TARA_175	[0.22-3µm]	79.2026	66.4827	TARA_175_ZZZ_0.22-3	ERS1308806		SAMEA4397357	SEQ-(10L-or-15min)_W0.22-3	199	ZZZ	1.47689	[ZZZ] marine water layer (ENVO:01000295)	Polar Biome	[AO] Arctic Ocean (MRGID:1906)	[BPLR] Boreal Polar Province (MRGID:21450)	4.42761e-05	3.37819e-06	0	2.24453e-05	1.27232e-06	1.3198e-06	0.000191883	4.90108e-06	2.13078e-05	0.0238732	0.000990969	0.332239	0.0310736	7.13841e-05	#N/A	-0.027
TARA_B110000204	TARA_178	[0.22-3µm]	77.1604	73.2057	TARA_178_SRF_0.22-3	ERS1308888		SAMEA4397439	SEQ-(10L-or-15min)_W0.22-3	5	SRF	1.32583	[SRF] surface water layer (ENVO:00010504)	Polar Biome	[AO] Arctic Ocean (MRGID:1906)	[BPLR] Boreal Polar Province (MRGID:21450)	5.38801e-05	8.74685e-06	0	1.3539e-05	4.6057e-06	3.93372e-07	0.000151929	2.05802e-05	1.46542e-05	0.00163119	0.00666845	0.0543676	0.0271151	1.42996e-05	#N/A	0.03525
TARA_B110000501	TARA_180	[0.22-3µm]	74.8023	76.1478	TARA_180_SRF_0.22-3	ERS1308932		SAMEA4397483	SEQ-(10L-or-15min)_W0.22-3	5	SRF	2.50789	[SRF] surface water layer (ENVO:00010504)	Polar Biome	[AO] Arctic Ocean (MRGID:1906)	[BPLR] Boreal Polar Province (MRGID:21450)	5.83282e-05	4.47691e-06	0	9.51743e-06	1.23829e-06	1.10091e-06	0.000185995	9.73506e-06	4.78745e-05	0.0309144	0.0132843	0.318215	0.0868304	#N/A	#N/A	0.422625
TARA_B110000206	TARA_180	[0.22-3µm]	74.8283	76.2096	TARA_180_DCM_0.22-3	ERS1308979		SAMEA4397530	SEQ-(10L-or-15min)_W0.22-3	30	DCM	-1.53349	[DCM] deep chlorophyll maximum layer (ENVO:01000326)	Polar Biome	[AO] Arctic Ocean (MRGID:1906)	[BPLR] Boreal Polar Province (MRGID:21450)	4.29614e-05	1.34801e-05	0	2.82772e-05	1.48253e-05	3.71974e-07	0.000133384	1.8385e-05	8.76365e-06	0.388325	0.0035661	0.220847	0.390488	1.45988e-05	#N/A	0.5808
TARA_B110000235	TARA_188	[0.22-3µm]	78.3555	91.6084	TARA_188_DCM_0.22-3	ERS1309070		SAMEA4397621	SEQ-(10L-or-15min)_W0.22-3	17	DCM	-1.64724	[DCM] deep chlorophyll maximum layer (ENVO:01000326)	Polar Biome	[AO] Arctic Ocean (MRGID:1906)	[BPLR] Boreal Polar Province (MRGID:21450)	2.97238e-05	3.22687e-06	0	1.37859e-05	1.85908e-06	9.60963e-07	9.1873e-05	4.77983e-06	1.13298e-05	0.357868	0.00410627	0.0720675	0.371748	7.02894e-05	#N/A	2.6546
TARA_B110000233	TARA_188	[0.22-3µm]	78.2518	91.8557	TARA_188_SRF_0.22-3	ERS1309029		SAMEA4397580	SEQ-(10L-or-15min)_W0.22-3	5	SRF	-1.64974	[SRF] surface water layer (ENVO:00010504)	Polar Biome	[AO] Arctic Ocean (MRGID:1906)	[BPLR] Boreal Polar Province (MRGID:21450)	2.84718e-05	4.67118e-06	0	1.39358e-05	3.47128e-06	6.57317e-07	0.000128443	9.54094e-06	2.42109e-05	0.34292	0.00475283	0.125132	0.349443	3.59939e-05	5.99898e-06	2.2128
TARA_B110000255	TARA_189	[0.22-3µm]	77.9668	116.656	TARA_189_DCM_0.22-3	ERS1309165		SAMEA4397716	SEQ-(10L-or-15min)_W0.22-3	20	DCM	-0.607125	[DCM] deep chlorophyll maximum layer (ENVO:01000326)	Polar Biome	[AO] Arctic Ocean (MRGID:1906)	[BPLR] Boreal Polar Province (MRGID:21450)	2.43867e-05	2.54862e-06	0	1.01496e-05	7.41031e-07	1.03268e-06	0.000104238	2.93047e-06	2.02668e-05	0.123817	0.0105628	0.227435	0.244953	#N/A	#N/A	1.5105
TARA_B110000253	TARA_189	[0.22-3µm]	77.9028	117.155	TARA_189_SRF_0.22-3	ERS1309109		SAMEA4397660	SEQ-(10L-or-15min)_W0.22-3	5	SRF	0.10149	[SRF] surface water layer (ENVO:00010504)	Polar Biome	[AO] Arctic Ocean (MRGID:1906)	[BPLR] Boreal Polar Province (MRGID:21450)	2.94985e-05	2.2142e-06	0	9.02647e-06	1.40844e-06	8.52017e-07	0.000139403	6.42954e-06	3.17589e-05	0.0479784	0.0184485	0.296222	0.0832343	1.49696e-05	#N/A	0.60864
TARA_B110000257	TARA_189	[0.22-3µm]	78.0391	116.41	TARA_189_MES_0.22-3	ERS1309190		SAMEA4397741	SEQ-(10L-or-15min)_W0.22-3	299	MES	1.59404	[MES] marine water layer (ENVO:01000295) within the mesopelagic zone (ENVO:00000213)	Polar Biome	[AO] Arctic Ocean (MRGID:1906)	[BPLR] Boreal Polar Province (MRGID:21450)	3.18241e-05	1.21541e-06	0	5.96866e-06	0	3.11459e-07	6.92152e-05	1.22265e-06	1.18792e-05	0.0364645	0.0014609	0.34395	0.0478924	8.13859e-05	#N/A	-0.0078
TARA_B110000283	TARA_191	[0.22-3µm]	71.5955	160.938	TARA_191_SRF_0.22-3	ERS1309217		SAMEA4397768	SEQ-(10L-or-15min)_W0.22-3	5	SRF	1.48885	[SRF] surface water layer (ENVO:00010504)	Polar Biome	[AO] Arctic Ocean (MRGID:1906)	[BPLR] Boreal Polar Province (MRGID:21450)	5.53037e-05	6.70053e-06	0	8.56112e-06	1.56386e-06	5.68282e-07	0.000118877	9.07943e-06	1.71913e-05	0.0805532	0.00271084	0.283202	0.107102	6.15392e-05	1.23078e-05	0.4392
TARA_B110000975	TARA_193	[0.22-3µm]	71.0704	174.992	TARA_193_SRF_0.22-3	ERS1309258		SAMEA4397809	SEQ-(10L-or-15min)_W0.22-3	5	SRF	2.4534	[SRF] surface water layer (ENVO:00010504)	Polar Biome	[AO] Arctic Ocean (MRGID:1906)	[BPLR] Boreal Polar Province (MRGID:21450)	2.64145e-05	7.28068e-06	0	8.74402e-06	5.147e-06	3.74494e-07	0.000115433	2.10807e-05	1.07332e-05	0.220669	0.005157	0.222895	0.232982	2.11858e-05	0.000815652	0.8718
TARA_B110000966	TARA_194	[0.22-3µm]	73.3275	-168.814	TARA_194_DCM_0.22-3	ERS1309364		SAMEA4397915	SEQ-(10L-or-15min)_W0.22-3	35	DCM	-0.987833	[DCM] deep chlorophyll maximum layer (ENVO:01000326)	Polar Biome	[AO] Arctic Ocean (MRGID:1906)	[BPLR] Boreal Polar Province (MRGID:21450)	6.47857e-05	6.0042e-06	0	3.55273e-05	1.07923e-06	3.43666e-06	0.00019402	2.9131e-06	2.56312e-05	0.243134	0.0082962	0.124129	0.250598	6.60027e-06	6.60027e-06	0.6449
TARA_B110000969	TARA_194	[0.22-3µm]	73.3833	-168.133	TARA_194_SRF_0.22-3	ERS1309302		SAMEA4397853	SEQ-(10L-or-15min)_W0.22-3	5	SRF	-0.585333	[SRF] surface water layer (ENVO:00010504)	Polar Biome	[AO] Arctic Ocean (MRGID:1906)	[BPLR] Boreal Polar Province (MRGID:21450)	4.66624e-05	4.53686e-06	0	8.0611e-06	2.86824e-06	9.7284e-07	0.000178189	1.373e-05	6.22562e-05	0.168212	0.0204575	0.0957542	0.195738	2.33367e-05	2.33367e-05	0.1806
TARA_B110000303	TARA_196	[0.22-3µm]	71.8895	-154.91	TARA_196_SRF_0.22-3	ERS1309391		SAMEA4397942	SEQ-(10L-or-15min)_W0.22-3	5	SRF	2.5694	[SRF] surface water layer (ENVO:00010504)	Polar Biome	[AO] Arctic Ocean (MRGID:1906)	[BPLR] Boreal Polar Province (MRGID:21450)	4.10584e-05	2.4552e-06	0	1.05884e-05	1.12102e-06	1.03572e-06	0.000128789	4.67606e-06	2.81556e-05	0.0705054	0.00369889	0.246483	0.0866195	3.00571e-05	0.000255485	0.9741
TARA_B110000906	TARA_201	[0.22-3µm]	74.3386	-85.6208	TARA_201_DCM_0.22-3	ERS1309526		SAMEA4398077	SEQ-(10L-or-15min)_W0.22-3	36	DCM	-0.409335	[DCM] deep chlorophyll maximum layer (ENVO:01000326)	Polar Biome	[AO] Arctic Ocean (MRGID:1906)	[BPLR] Boreal Polar Province (MRGID:21450)	5.24938e-05	1.30079e-05	0	3.06982e-05	5.1504e-06	5.83488e-07	0.000169379	1.6774e-05	9.61552e-06	0.309064	0.00141408	0.232659	0.316816	#N/A	#N/A	1.50066
TARA_B110000901	TARA_201	[0.22-3µm]	74.2987	-85.7806	TARA_201_SRF_0.22-3	ERS1309471		SAMEA4398022	SEQ-(10L-or-15min)_W0.22-3	5	SRF	-1.32986	[SRF] surface water layer (ENVO:00010504)	Polar Biome	[AO] Arctic Ocean (MRGID:1906)	[BPLR] Boreal Polar Province (MRGID:21450)	3.69621e-05	1.05708e-05	0	6.90771e-05	4.17592e-06	2.64682e-07	0.000233197	8.60063e-06	1.19344e-05	0.153209	0.00925812	0.0664411	0.15972	1.24965e-05	#N/A	1.13016
TARA_B110000875	TARA_205	[0.22-3µm]	72.4693	-71.892	TARA_205_SRF_0.22-3	ERS1309554		SAMEA4398105	SEQ-(10L-or-15min)_W0.22-3	5	SRF	-0.479225	[SRF] surface water layer (ENVO:00010504)	Polar Biome	[AO] Arctic Ocean (MRGID:1906)	[BPLR] Boreal Polar Province (MRGID:21450)	5.5251e-05	9.49129e-06	0	2.37752e-05	5.20394e-06	3.4015e-07	0.000138403	1.8873e-05	5.44345e-06	0.302132	0.00143021	0.201664	0.318669	7.65392e-06	#N/A	1.98441
TARA_B110000494	TARA_206	[0.22-3µm]	70.9433	-53.5127	TARA_206_MES_0.22-3	ERS1309682		SAMEA4398233	SEQ-(10L-or-15min)_W0.22-3	411	MES	3.03554	[MES] marine water layer (ENVO:01000295) within the mesopelagic zone (ENVO:00000213)	Polar Biome	[AO] Arctic Ocean (MRGID:1906)	[BPLR] Boreal Polar Province (MRGID:21450)	1.98543e-05	2.00157e-06	0	5.34988e-06	3.66204e-07	3.36511e-07	4.8373e-05	1.01305e-06	5.70282e-06	0.0160116	0.0014756	0.219781	0.0217992	5.74531e-05	9.57552e-06	-0.01008
TARA_B110000481	TARA_206	[0.22-3µm]	70.9574	-53.5989	TARA_206_SRF_0.22-3	ERS1309636		SAMEA4398187	SEQ-(10L-or-15min)_W0.22-3	5	SRF	1.44531	[SRF] surface water layer (ENVO:00010504)	Polar Biome	[AO] Arctic Ocean (MRGID:1906)	[BPLR] Boreal Polar Province (MRGID:21450)	2.82309e-05	2.18438e-06	0	7.9273e-06	1.04053e-06	7.32072e-07	8.47985e-05	5.25448e-06	1.19257e-05	0.0240004	0.0112269	0.351426	0.0660391	3.66421e-05	0.000146568	1.25556
TARA_B110000857	TARA_208	[0.22-3µm]	69.1136	-51.5086	TARA_208_SRF_0.22-3	ERS1309710		SAMEA4398261	SEQ-(10L-or-15min)_W0.22-3	5	SRF	3.1965	[SRF] surface water layer (ENVO:00010504)	Polar Biome	[AO] Arctic Ocean (MRGID:1906)	[BPLR] Boreal Polar Province (MRGID:21450)	2.75601e-05	2.96327e-06	0	1.41937e-05	1.47643e-06	2.69688e-06	0.000120622	5.04888e-06	3.19235e-05	0.0248747	0.015838	0.357964	0.0642525	4.63006e-05	#N/A	0.3732
TARA_B110000465	TARA_209	[0.22-3µm]	64.7	-52.996	TARA_209_MES_0.22-3	ERS1309803		SAMEA4398354	SEQ-(10L-or-15min)_W0.22-3	351	MES	4.20173	[MES] marine water layer (ENVO:01000295) within the mesopelagic zone (ENVO:00000213)	Polar Biome	[AO] Arctic Ocean (MRGID:1906)	[BPLR] Boreal Polar Province (MRGID:21450)	1.14207e-05	6.26896e-07	0	3.70505e-06	4.14201e-07	6.58608e-07	5.12591e-05	1.26693e-06	9.74068e-06	0.0218881	0.0051687	0.346689	0.0343279	9.75377e-05	4.33501e-05	-0.0111
TARA_B110000457	TARA_209	[0.22-3µm]	64.7127	-53.0106	TARA_209_SRF_0.22-3	ERS1309758		SAMEA4398309	SEQ-(10L-or-15min)_W0.22-3	5	SRF	2.49613	[SRF] surface water layer (ENVO:00010504)	Polar Biome	[AO] Arctic Ocean (MRGID:1906)	[BPLR] Boreal Polar Province (MRGID:21450)	4.5326e-05	3.2166e-06	5.84907e-10	2.11883e-05	1.56815e-06	2.95535e-06	0.000179178	5.9366e-06	4.31699e-05	0.121265	0.0101884	0.442776	0.153832	7.03482e-05	0.000351741	1.32577
TARA_B110000436	TARA_210	[0.22-3µm]	61.5754	-55.9846	TARA_210_MES_0.22-3	ERS1309875		SAMEA4398426	SEQ-(10L-or-15min)_W0.22-3	391	MES	4.79139	[MES] marine water layer (ENVO:01000295) within the mesopelagic zone (ENVO:00000213)	Polar Biome	[AO] Arctic Ocean (MRGID:1906)	[BPLR] Boreal Polar Province (MRGID:21450)	1.04831e-05	5.442e-07	0	3.6782e-06	3.8255e-07	1.20191e-06	0.00010461	5.59275e-07	9.04824e-06	0.0095412	0.00105355	0.380616	0.0132028	0.000105522	5.27612e-05	-0.0018
TARA_B110000442	TARA_210	[0.22-3µm]	61.5427	-55.9869	TARA_210_SRF_0.22-3	ERS1309830		SAMEA4398381	SEQ-(10L-or-15min)_W0.22-3	5	SRF	5.29526	[SRF] surface water layer (ENVO:00010504)	Polar Biome	[AO] Arctic Ocean (MRGID:1906)	[BPLR] Boreal Polar Province (MRGID:21450)	2.47394e-05	2.34509e-06	0	1.09999e-05	5.71453e-07	1.94775e-06	9.56146e-05	3.13698e-06	1.9141e-05	0.027244	0.0132813	0.321868	0.0512541	0.000154301	0.000154301	1.01295
